# Supplementary material for: Solving the RNA design problem with reinforcement learning
Source: PLoS Comput Biol. 2018 Jun 21;14(6):e1006176. doi: 10.1371/journal.pcbi.1006176 (PMC6029810; doi:10.1371/journal.pcbi.1006176)
Supplement: S1 Solutions — (CSV) [file pcbi.1006176.s001.csv]

index	name	solution	steps	seconds
1	"Simple Hairpin"	CAGCCAAUUACGGCUG	7	0.025227
2	"Arabidopsis Thaliana 6 RNA - Difficulty Level 0"	GAGGGGUCUAAGGGCUACAAUACCACCCCGAGCGAGAAGCACGACCCGACCGACCGCAAAGCUCGUAAUACCGAGCAGCGGUCGGGUCGGGUCGUGCGACUCGUUCGACACCCCUC	152	1.651617
3	"Prion Pseudoknot - Difficulty Level 0"	GACCCCGCUUCUUCCGAGGGGGAGUCCUUGCACUCC	16	0.056611
4	"Human Integrated Adenovirus - Difficulty Level 0"	GGACGGCCCAGGUGCUCGGUCGUGAGACAUAAGACCGUCGUGCGACAAUCCCCCGCGACAACGCCCCGACCGUGCCACAUGACAUGGUCGGGCAUAGCGCGCGGACAAGGGCGCCUUAGCGACACGCGUCUCACACAUAGAGACGGGUCAUAAGAAGAGAAGACCGACCGCCAUACUGGGUCAUAGUCCCAU	9379	250.189072
5	"The Gammaretrovirus Signal - Difficulty Level 0"	CAGGCGAGUCGGGCACACCCGACAAGGCAUCAUAGGGCAAGGAACGAGCCACGAAUUCGUGGGAGACUCGUCCGUCCACAGAGGUCGUAAACGACCUCUCC	303	2.901267
6	"Saccharomyces Cerevisiae - Difficulty Level 0"	CGGGGUGGCCCAUAAGACAGGGUCCCACACAUCAUAUACUCGGAACAGGGUCACACAUAGGCCUCACCCCGCACACACCCUUCAGCACACACGACAGUGCACCCACACACAAGACAGGUCAUAGGGUCAUAAAUAGGCCCAAGGGUGCAUAGGGAGAGAAGGCUCCUAUAAAAGCCGAGGACAUACAUAGUCCUCCAAAGGGGUCCACUCCACCCCCUCUCCCGACAGAGAGGUACCGUUACAAAUGCAGCGCGUGGGACAAGCACCCAUGACAAGGGCCAAAUCCAGGCCCACCUCUCCAUAGGACUGACAUCGUGACAUACAGCGACUGACCCAUAUAAGGUCAGCAUAGGCCCAUAUACAGGGCCUCGGUCCCACA	606905	57035.578125
7	"Fractal 2"	UGACACACCUCGCAAGUUCCCGGCCCCACCCUCCUAUACGACAGGGCACCCGACAUAUUCCACGGGAAGGAGCAAUUCCAACCUCCAAGGGCCGGGAGAAGUCACCCCGGGCGGGGCACACAUACAAGCCCAAGCGCCACAUAUAUAGCGCACGGCCAAUUCCAUAGGGCCAACCCGGGGUGAAAGGGCGACGACCACCGUCAUAUCAACAAGGCGUAAGGUCAUAAAUAACACCUACCGAGAAUUCCCACACUCGCAGGUCGUCGUCAUAGCGGGGUGCCAAC	105313	5534.392090
8	"G-C Placement"	GCCUCGUGGGCG	5	0.017477
9	"The Sun"	CGCACCGUCGGACACCGAUACGGGCGACACCGCACCGCCCAUAGGGCAAGGUCGGACAGAGACCCGGUCCAAGGCCAAGGGCUCAUAGGUACGCCUCCAUAGGAGAAGCGACCCCAGGUCACCCGUCAUAGGCGAAGGUACCACAGUGACCCGCCCAUAGGGCAAGGGCACACACUCACCCCGUCAUAGGCGAAGGGGAGACAGACACCCCGUCAUAGGCGAAGGGGUCAUAGGGCUCCUCAGACACUGAAAGGACCC	77335	3494.821045
10	"Frog Foot"	AUUCACAACUGGGGUCAACCCCGGCCCUAAGGCCCCGCAGUGCGG	29	0.090431
11	"InfoRNA test 16"	CCAUGGACCCGCGCGCACACGCGCAGGAGACCGUGG	94	0.227198
12	"Mat - Martian 2"	CCCGUGCGCGGGAGAGGCGGGGUUCCACGUCACAUAUGGGCGUGGCCCCGUCCGAGGGGGUCCCAUAGGACCUCGCACUGGGCGUAUUGACCGCCCAGGCGAGGUAUAGGACUGCCGGGUUCACAUAAGGGACCCGCGCGGUCCCAUAAAGGACCCCCAUAGGCCUCCCCCCGCUCUUACACAGCGGGGUCGGGGGUCAUAGGCCUAAAGGCC	1169	38.376713
13	"square"	GGACUCCCUACCGCCCGGGGGGGUCCCACGGGCCCCACACCCCGGGUACACGGUAGCCAUGGGGUCC	67	0.322312
14	"Six legd turtle 2"	CAUAACCAUAGGACAACCAAAGGCACACCCACGCGAGAGCUAACCAAAAGGACAGGACAACCAUAGGAUACCCAUAGGCAAAUGACAUAUAUACGACU	747245	5589.499512
15	"Small and Easy 6"	GGCCCACCAAGGAAGCAUACACACAGCGCC	17747	36.767086
17	"Six legd Turtle"	CACACGCAUAAGCAUAAGCAAGACGACAUCGAUAACCACACGGACAACCAUACGGAUACGGACAACCAUACGGACACCCACACGCAUUAAUACGACACAUAAGAC	679237	5557.533203
18	"snoRNA SNORD64"	CGGACGUCACAGAUACUCCUCAUAGGGUCCUACAAUUACACAGACCCAAAAGAGACAUCGCCGUCCG	158	0.708030
19	"Chalk Outline"	AUACAGCGCACCGGCCCAUGCACGGACACGCGAAUACUCGGUGACGCUCCAUAGGGAAGCGACCGUCACACGACAGGGCGCGAAUUACGAAGACUCCUUACAGA	329	2.943114
20	"InfoRNA bulge test 9"	AUGGCGAAGAGUGCGCGAGGGUACUCCCUCGCCCCUCGUCAU	65	0.185841
21	"Tilted Russian Cross"	CAUACGGCCUGGCAUAAGCCAUCCUCACCCAUAGGGGUGGAGCAUACGCUCCAGGGCAUACGCCCGGGACGCCCAUAGGCGGGCUCACAAUUUACACAUAUAUAU	418	3.656635
22	"This is ACTUALLY Small And Easy 6"	CAUAUGACAUACACGCAAGAUUUUACGAAUUCACACACACACACACACACAAAUACACGACAUACACAUAUACGACUCACACGCACCACACAAUAAGACAAGACUACGAAGACAUACGACAUAUACAUACGACAUACACACACACACAACACACACACACACACAUAUACUCCAUACACACACACACACACAAUACACACCACACACACACACACACACACACACACACACACACAUAUAUACGCAAAUACUCACAUAUACACAUAAGACAAAGAAGAAGACAUACACACACACACACAUAAAAAGAAGACAUAGACACACGACAUACACAUACACAGGCAAGAUAUGAUAAGACAAGUACUCACACGACACACACACACACACACACACACACAUACAC	4945	356.135376
23	"Shortie 4"	GCAUAAGCACCUAAUGG	1390	2.217490
24	"Shape Test"	AUAGGGCAUCGACCGCCCCACACAUAGGGCGAAGACACGGACUGGGACAUACCCAGCACCUCCAUAGGUCCCGGUCACCGAUACGAUUCACACAUAUAUAUAAC	1346	12.152447
25	"The Minitsry"	CCCAUACGCGGACACAGAGACAAAGGGAAUACGGGGUAAGACACCCACCCACUCACCGAGGG	554	2.202053
26	"stickshift"	UCGGCUGGUGCACACCACCCAGCCUC	19	0.046199
27	"U"	AAAAAGCCCGCGCGCGAACACCCGACGUCAUAGGGCGUUGGGGUCCCCGGGCCUUAU	335	1.377666
28	"Still Life (Sunflower In A Vase)"	AUACCCAUAGGGCCACACAGGCCCACGGCCCAUAGGGCCCGGGCGUCCUACGCGUCAACGGACAUAGUCCGAAGGGUCACAUAGGCCUACCCCUCCCACAGAGGGAGGGUCGUCGCGCGUGACCCUCCUGCCCUCGCGACAGGGCAGACCCCUUACACACAUAUCGUCAUAUAUAUAUAUACACACAUGACCAUAAUUCCAAAUGACAAGACGCACACAUAAAUAAGGGUCCCGGUCCUAACCGGAGGGGGGGUCGCGCGCGACGACCCCACAGCGCACACCGCUGCACGGCCCCACAGGCCGACAAGUCCACACGACUUACGGCCGCCUAACGGCUCCCGGUCAUAAGACCGUAGCUCUAUACGAGAGCCUGGGACA	65491	5996.440430
29	"Quasispecies 2-2 Loop Challenge"	GCAUAGGCCGUCGCCCGUCCUACGACGCACGACCUGGGAACAAAGGACCCAUCCAUAACAAGGUAUACGACCGAGGAGUGGGGUCAUACACACAUAUAUAUAUAU	24060	204.891403
30	"Corner bulge training"	AACUCCCUCGCCAACGGCGACCCAGGGGGUC	45	0.106734
31	"Spiral"	AUAUUCCACACCCGAGACACAGGCCGCGCCUACGACAGGCUGCGACACAGACUGACACACAUCGUUCCACCGUCGAGGCCGGCCGUGCUCGGGGUGGUCCUU	529	5.261159
32	"InfoRNA bulge test"	AUAUGAUACACACACACACACACACAUAAGGGCACACGACCGCACAAGGGACCACCCCACGCGCGCGAGAAAAACUACGAGCAGCAAGGAGGAUAUCACCGACAAGCAGGGUACAAGCACCC	91945	943.002686
34	"just down to 1 bulge"	AUACAGGGCAGGGUCAUAAGACCCACGUCUAAGCGAGCACCACAAGGAGAGCACACAUGCACGGCUUACCGACUCCCACGACAAGACAUACACACA	1523	11.858947
36	"loops and stems"	AAUCCCAUGCCCAUAGGUCACGGGCCAGGGACGAAGAAGACAGGGCCACACACACAUACGGCCCACACGUCAUAAGCACACAUAAGAAAGUGCGACGGCCACAUCGACAAGACACGACAAGACCACAGACACAACUACAGGGCAUGAAUCG	789	12.974750
37	"Water Strider"	CAUACCCAGUCACCGCGAGGUCAAAACCGCCCAUAGGCCGCACACACCCGGGAAUACCCGCCCAUAGGCAGGGGGAAACAGGACACACAUAUACACACAUAAC	1805366	16047.898438
39	"Adenine"	GACCAACGACCCACUCGGACCACGCCCCGGGUCCCGCCUUACAAGGCCCGCGACAACGGGUCCAAGGCGCCGGGGAAUGGAGAGGAAUCCUCUCCCCUCGAGACCCGCUCCGGCACCUCCUAAGGGGGUGACACCGGGAGGCGUGCAACUCCGAGAAUAGGGUCGCGCGUGGUC	427	9.514582
40	"Tripod5"	CACUGCCCCAACACAUGGGAUGUCAAUCGCAUGCAGCG	93	0.235749
41	"Shortie 6"	GCAUACGCAGCAUAAGCACCAUAGGGACCGUAAGG	121113	276.263367
42	"Runner"	CAUACGCCCAGGGCACACACUCCAUAGGAGAGCUCAUAGUCAACCCGACAUAGUCAUAGGGCCCGGGCAACCCAUAGGGAGACAUAGUGAUAGGGCAUACCCACACAGGGCAUACG	11745	113.161324
43	"Recoil"	AUACACUCGUCAGCAAGGCACCGCACCGCAGUGAGCACAGCAACCCGGACGGACCGGCAGCGAGCACAUAUACGAUUCCGACACG	4463	26.889156
44	"[CloudBeta] An Arm and a Leg 1.0"	CCAUAGUCACCGCGCAUACGACGGCGGAUCAUACGACCGAGACCACACACACACAAAUUUACC	278	1.121214
45	"[CloudBeta] 5 Adjacent Stack Multi-Branch Loop"	CCCAGGGGUACACACCCCGCGUAAUUGCGCGUUACCAUACGGUGACCGAUUAAUCGGCUGGGG	70	0.322319
46	"Triple Y"	CACACCUCGCACCCGACAUACGUCGGGGAGAAAUCCCGGUGGGGUCGACAUAGGUCGGGCCAUAAGGUCACCCCGAGAAUACACACACACAUAAGAC	350	2.446920
47	"Misfolded Aptamer"	CCCGCCUAAACCGCCUAGGGCAGGACAACCACAUAUAAAGGGAAUACGGG	1166	3.420441
48	"Flower power"	UAACUCCCGGGUCAUAGGCCACCGAGUCCAUAGGACCACAGGAAACCUGCAGGACAUAGUCCUCGGCUGGGACACCCACGGGCACAAAGACACAUAUAUACG	734	6.227871
49	"Kudzu"	AUACAGAGAGGACGCGAGGACCGGAGGACACCCCAGGCCGUGGGCAUAGCACCACACGUCAUAGGCAUAUCGAGAGCACUCCAUACACACACAUAUAUAAC	129097	1027.164429
51	"medallion"	CGCGCGCAGGGUGCAUACACCCUCUCCCAUAGGAAGACUAAAGUCCGCAACCCAUAGGUUGCAACGUAAACGUAAGGCCCACAAGGGCCUAGGGCACACCCACUCCAUAGAGACGAGGGCAACCCCUCGACCCCAUAGGGACUCGAGACAACUCGAGCGCCCAUAGGCAGGGAAGACCCAGGGCGUCCUAACGCCCCGUGCACACACACACCCCCAUAGGGGUGGGCGAAGACGCACCCCAUAGGGACCCGCCCAUAGGCGGGCCGACAGAUCGAGUCGUCACACGGCGACACCCCAUAGGGAGGUCAUAACCAGCUCUCUUAAGAGAGCACGUGCG	5574	417.075226
54	"7 multiloop"	CUGGGACCCCAUUGGGUUCUCCGACAACGGAGCCGCCGCACGGCGGGGCAGACCACUGCCCGACGUAAACGUCGGAGAGAUGACUCUCCCAG	58	0.394238
55	"Kyurem 7"	CAUAAGCUCGUCGUCAUACGACCACAUGACCCGACCCACAUAGGGCUCCCGCAUGACAGCGACAGGACGGGGUGGACGGAGCCUACAUACACAUACACAUAU	4563	36.433121
56	"JF1"	ACAGGCUUCGGAGGGACAAACGCCCACACCCAGCGAGUGACAAGUCCCGAACCUCGUAACGAGGUCCGACCCCAUAGGGUCGGGCCUCGUCAGAGCACACUCCUCCCGGGCCUAAGGGCCCGGGGUAAGGUCAUAGGGCCUAGCGAGGACGGGAAGUCACAGCUGGGAAAGACGGGGCAUACGGCCGCCGUCCAGACGUCGUCGAGAGGGCGGGUGCCCAUAGGCACCCGCCCUUUACGGUGGCGUCCAACUGCCAAUCCGGGCGGGUUCCACGUCAUAGGGCGUGGGACUGGGUCUCAUAGGACAUGGCGUAAGUCCCAGACAUGAGACCCCAUAGGGCUCUGUCACGGGCUCGUCACAACGAGACUCGCCCGAGAGCACUGUCCU	20357	2227.827148
58	"Multiloop..."	GGGCACGGGAGGUAUCAACCACCCAAUAGGGAGUCAUACGACAGAUUACGAUCACGUCAUAGCGCGCCCAUAGGCACCCGACGGAGGACACACUCCGCCAACAAUGGGCUC	440	4.382971
59	"hard Y"	CCAUACCGGUGCGUCGCGCCCAUAGGCGCGGUCCAGACCGACCUCCAUUGGGGUCGGUCCCGGCUAAC	98315	506.658722
63	"Fractal star x5"	CACACGGUUGACCAACGUCAAUAGGCGCAGGGUCAUAACCUAAGGGCUUACGCCCAAGUCCCAUAGGAUACGGUCAACCCACACGGCGAGGGAUCGUGACAACGCGCAGUCGUAAACGACAUUCCCACAAGGGACACUCUUAAAGGAGCACCCUCGCUCCCACCGCCCGUCACUGCCAUAGGGCAACCGCGUACUCGCGAAGGCCCAUAGGCCCACGUCAUAAGGCGAAGGCGGGCGUAAAAGUCACCCCACACGUACUCACGUCACUCCCAUAGGAGAAGUCCACACGGGCACUGCCCAUAGGCAUAGGGGUGGCCAUAAGUGGGACCCCCGGUCAAUACCGCACGUCAUAAGACGCACGGCAAAAGUCGCACUGACAUAUCAGACGGUCCCACCAUAU	27126	2805.066162
72	"Loop next to a Multiloop"	CACACCCCAUGAAGUAGGGGGGGUCAUAAGACCUCAGACGGCUCCACAGCCGUUACGAAGAAAGUGGGGUGAC	312351	1619.216675
75	"Misfolded Aptamer 6"	CAUAAAGGUACACAACUCGCACACACGGACAUAUACAUCCAAGGGGAAAUCGAGACAUACGACCCACAUAUAAUG	3102	18.004749
82	"Anemone"	AAACCGAGCAAUCGCUCGGGGCCCAUACGGGCCUGGCCCCAUAGGGCUAACCUCCAUAGAGGUCCGUCCAUAAGGACGGGGUCCCAUAGGACCCUUUCAAAGGGAAGCCGGCCAUAAGGCCGGAGACCCCAUAGGGUCCCCCGUCAUAACGGGGGUGCGCACACGCACCCCGGUCAAAGCCGGGCUCUCAUAAGAGAGGCCGUCAUAAGACGGC	280542	9104.207031
84	"Kyurem 5"	CACACAGAGGCCGUCACAAGACCGGACAAGCACGCGGAUACCCACAUAGGGCCGCCCCAUGACAGGGAGUGCCCGGGUCACUCUCACAAGUCCACAAUUUACAC	821	7.673334
93	"Chicken Tracks"	CAUAUAUAGGCUCUCCGUGAAUCCGCGUAGGGCUAAAGCCCCAUCCGUUACCGGAGAGAGCCCACCCGCCCAUAGGGCAAGGCCAUAGGCCACGGUUGGAGACCGGGAAUACAUAU	1181	13.000443
95	"Multilooping 6"	CCAUCGCCCGGGCCGUAAACGGUCACCUCAUAAGAGGUCGGGGAGACCGACAACGGUCCCGAGACAACUCGGUCCGCGAUAC	653	4.309153
