# Supplementary material for: Solving the RNA design problem with reinforcement learning
Source: PLoS Comput Biol. 2018 Jun 21;14(6):e1006176. doi: 10.1371/journal.pcbi.1006176 (PMC6029810; doi:10.1371/journal.pcbi.1006176)
Supplement: S1 Source code — (ZIP) [file pcbi.1006176.s002.zip]

Archive with 11 entries (9 files):
- SI/
- SI/best_model/
- SI/best_model/checkpoint
- SI/best_model/model.data-00000-of-00001
- SI/best_model/model.index
- SI/best_model/model.meta
- SI/puzzles32.txt
- SI/README.md
- SI/rnalib.py
- SI/solve_one_puzzle.py
- SI/train.py
