# Supplementary material for: Solving the RNA design problem with reinforcement learning
Source: PLoS Comput Biol. 2018 Jun 21;14(6):e1006176. doi: 10.1371/journal.pcbi.1006176 (PMC6029810; doi:10.1371/journal.pcbi.1006176)
Supplement: S1 Source code — (ZIP) [file pcbi.1006176.s002.zip › SI/best_model/checkpoint]

model_checkpoint_path: "model"
all_model_checkpoint_paths: "model"
