# Supplementary material for: Solving the RNA design problem with reinforcement learning
Source: PLoS Comput Biol. 2018 Jun 21;14(6):e1006176. doi: 10.1371/journal.pcbi.1006176 (PMC6029810; doi:10.1371/journal.pcbi.1006176)
Supplement: S1 Source code — (ZIP) [file pcbi.1006176.s002.zip › SI/puzzles32.txt]

................................ 4301
((((....)))).................... 125
((((......)))).................. 94
((((........))))................ 92
(((......))).................... 90
(((((....))))).................. 90
..((((......))))................ 89
(((((........))))).............. 89
((((.....))))................... 86
.................(((((....))))). 85
................((((......)))).. 82
.((((......))))................. 81
..................(((((....))))) 79
...................((((....)))). 78
..................((((....)))).. 77
..((((....)))).................. 75
((((.......))))................. 75
.................((((......)))). 74
................(((((....))))).. 74
................((((....)))).... 73
...((((........))))............. 73
..(((((....)))))................ 73
(((....)))...................... 73
.................((((....))))... 72
...((((......))))............... 72
..((((........)))).............. 72
.((((........))))............... 72
(((........))).................. 72
....(((((....))))).............. 71
.(((((......)))))............... 71
.((((....))))................... 70
.(((((....)))))................. 70
(((((.......)))))............... 70
(((((......)))))................ 70
.................((((.....)))).. 69
.....((((........))))........... 69
....((((....))))................ 69
.....................(((....))). 67
.....((((......))))............. 67
...(((((......)))))............. 67
.....((((....))))............... 66
..................((((......)))) 65
...............((((........)))). 65
...............((((......))))... 65
...............(((((......))))). 65
..............((((........)))).. 65
(((((.....)))))................. 65
..................((((.....)))). 64
................((((........)))) 64
...............((((....))))..... 64
..............((((......)))).... 64
.............(((((........))))). 63
....((((......)))).............. 63
.(((((........)))))............. 63
((((...))))..................... 63
.............(((((......)))))... 62
.(((((.....)))))................ 62
((((((........))))))............ 62
((((((.......))))))............. 62
..............((((....))))...... 61
...........((((......))))....... 61
.....((((.....)))).............. 61
...((((....))))................. 61
.(((....)))..................... 61
..............(((((........))))) 60
..............(((((.......))))). 60
..............(((((....))))).... 60
............((((....))))........ 60
...(((((....)))))............... 60
...............(((((.......))))) 59
..............(((((......))))).. 59
.....(((((....)))))............. 59
....(((....))).................. 59
.........((((......))))......... 58
................((((.......)))). 57
...............(((((....)))))... 57
...............((((((....)))))). 57
.............((((........))))... 57
.............((((......))))..... 57
.............((((....))))....... 57
............((((........)))).... 57
.........((((....))))........... 57
..((((.....))))................. 57
..(((((......))))).............. 57
((((((....))))))................ 57
....................((((....)))) 56
................(((((.....))))). 56
.((((.......))))................ 56
((((((.....))))))............... 56
................((((.....))))... 55
.......((((....))))............. 55
..(((((.....)))))............... 55
.................(((((.....))))) 54
................(((......))).... 54
...............(((........)))... 54
..............(((((.....)))))... 54
.............(((((.......))))).. 54
...........((((........))))..... 54
.....(((((........)))))......... 54
.(((((.......))))).............. 54
.((((((....))))))............... 54
...................(((......))). 53
...................(((....)))... 53
.............(((((.....))))).... 53
............(((((........))))).. 53
...........(((((....)))))....... 53
........(((((....))))).......... 53
..(((....))).................... 53
.................(((....)))..... 52
.............((((.....))))...... 52
..........((((........))))...... 52
.......(((((....)))))........... 52
......((((....)))).............. 52
...((((.....))))................ 52
..(((........)))................ 52
................(((....)))...... 51
............(((((.....)))))..... 51
...........((((....))))......... 51
....((((........))))............ 51
....(((((......)))))............ 51
(((((...)))))................... 51
.................(((......)))... 50
..........((((....)))).......... 50
........((((......)))).......... 50
......((((........)))).......... 50
..(((((........)))))............ 50
.(((......)))................... 50
.(((.....))).................... 50
...............(((....)))....... 49
..............(((........))).... 49
..........((((......))))........ 49
.....(((........)))............. 49
..((((((....)))))).............. 49
.((((.....)))).................. 49
....................((((...)))). 48
................(((........))).. 48
..............(((......)))...... 48
..............((((((.....)))))). 48
...........(((((........)))))... 48
...........(((((......)))))..... 48
........((((........))))........ 48
........((((....))))............ 48
.......((((.....))))............ 48
......((((......))))............ 48
....((((.....))))............... 48
((((..........)))).............. 48
..................(((......))).. 47
.......((((........))))......... 47
......(((......))).............. 47
.....(((....)))................. 47
((((...........))))............. 47
....................(((......))) 46
..................(((....))).... 46
................((((((....)))))) 46
.............((((((.....)))))).. 46
.........((((........))))....... 46
.......(((....)))............... 46
.......((((......))))........... 46
.....(((((......)))))........... 46
...(((((...)))))................ 46
.((((((........))))))........... 46
(((((((....))))))).............. 46
..................(((.....)))... 45
...........(((......)))......... 45
...........(((((.....)))))...... 45
..........(((((....)))))........ 45
.........((((.....)))).......... 45
........(((((......)))))........ 45
......(((((....)))))............ 45
....(((........))).............. 45
((((((......)))))).............. 45
...............(((((...))))).... 44
...............((((((.....)))))) 44
..............((((.....))))..... 44
.............((((((....))))))... 44
............((((......))))...... 44
.........(((....)))............. 44
...(((....)))................... 44
...(((((........)))))........... 44
..((((.......))))............... 44
.(((........)))................. 44
(((.....)))..................... 44
....................(((.....))). 43
....................(((....))).. 43
...................((((.....)))) 43
.................(((........))). 43
.................((((.......)))) 43
................(((((...)))))... 43
..............((((((....)))))).. 43
.............(((((....)))))..... 43
...........((((((.......)))))).. 43
........((((.....))))........... 43
.......(((......)))............. 43
.......(((((......)))))......... 43
......(((....)))................ 43
....(((......)))................ 43
...((((.......)))).............. 43
...(((((.....))))).............. 43
.((((...)))).................... 43
......................(((....))) 42
...................(((.....))).. 42
..............(((....)))........ 42
............(((......)))........ 42
............(((....))).......... 42
...........((((.....))))........ 42
..........(((((......)))))...... 42
.........(((((.....)))))........ 42
........((((((....))))))........ 42
....(((((........))))).......... 42
...(((((.......)))))............ 42
(((((((......)))))))............ 42
..................(((((...))))). 41
.................((((...)))).... 41
.............(((((.........))))) 41
............(((((......))))).... 41
..........(((((........))))).... 41
..........(((((.....)))))....... 41
.........(((((....)))))......... 41
......(((((......))))).......... 41
......(((((...)))))............. 41
.....(((.....)))................ 41
.....(((((.....)))))............ 41
....((((.......))))............. 41
....((((((......)))))).......... 41
.((((.........)))).............. 41
(((((.........)))))............. 41
((((((...))))))................. 41
.....................((((...)))) 40
.................(((((...))))).. 40
...............((((.......)))).. 40
..............((((.......))))... 40
.............(((......)))....... 40
...........((((((......))))))... 40
..........((((.....))))......... 40
..........(((((.......)))))..... 40
...(((........)))............... 40
..(((......))).................. 40
..(((((.......)))))............. 40
..((((((........)))))).......... 40
.(((((...))))).................. 40
.((((((......))))))............. 40
.((((((.....)))))).............. 40
((((.........))))............... 40
................(((((......))))) 39
.............(((........)))..... 39
.............(((....)))......... 39
............((((..........)))).. 39
...........(((....)))........... 39
......(((........)))............ 39
...(((......)))................. 39
...((((((....))))))............. 39
...................((((...)))).. 38
...................(((((...))))) 38
.................((((((...)))))) 38
................((((((...)))))). 38
..............((((.........)))). 38
.............((((.......)))).... 38
.............(((((...)))))...... 38
.............((((((......)))))). 38
............((((((........)))))) 38
...........((((((....))))))..... 38
......(((((.....)))))........... 38
.....(((......)))............... 38
....(((((...)))))............... 38
(((((...........)))))........... 38
...............(((......)))..... 37
...............(((((.....))))).. 37
..............(((.....)))....... 37
..............(((((((....))))))) 37
.............((((((.......)))))) 37
............((((.......))))..... 37
...........((((((.....)))))).... 37
..........(((......))).......... 37
..........((((((....))))))...... 37
.........(((........)))......... 37
.........((((.......))))........ 37
.........(((((........)))))..... 37
......((((.....))))............. 37
....(((((.......)))))........... 37
....(((((.....)))))............. 37
(((.......)))................... 37
.................(((.....))).... 36
...............(((.....)))...... 36
............(((.....)))......... 36
............(((((.......)))))... 36
............(((((....)))))...... 36
..........((((((........)))))).. 36
.....(((((.......))))).......... 36
.....((((((...))))))............ 36
....((((((....))))))............ 36
...((((((.....))))))............ 36
..................((((...))))... 35
...............((((.....)))).... 35
............((((((......)))))).. 35
...........(((((...)))))........ 35
..........((((((......)))))).... 35
........((((((........)))))).... 35
.......(((((.......)))))........ 35
.......(((((.....))))).......... 35
......(((.....)))............... 35
...((((((.......)))))).......... 35
..(((((...)))))................. 35
..(((((((....)))))))............ 35
(((((..........)))))............ 35
((((((.........))))))........... 35
(((((((.....)))))))............. 35
..................(((........))) 34
...............((((((...)))))).. 34
..............(((((...)))))..... 34
..............((((((......)))))) 34
............(((((..........))))) 34
...........((((.......))))...... 34
..........(((....)))............ 34
........(((((........)))))...... 34
........(((((.....)))))......... 34
.....((((.......))))............ 34
..((((..........))))............ 34
..((((...))))................... 34
..(((((..........))))).......... 34
..((((((.......))))))........... 34
..................(((.......))). 33
..............((((((...))))))... 33
............((((((....)))))).... 33
..........(((.....)))........... 33
.........(((......)))........... 33
.........(((((.......)))))...... 33
........(((......)))............ 33
.......(((((........)))))....... 33
.......(((((...)))))............ 33
......(((((........)))))........ 33
...((((((......))))))........... 33
..(((((.........)))))........... 33
.((((((.......))))))............ 33
(((((((...)))))))............... 33
............((((((...))))))..... 32
...........(((........)))....... 32
...........(((.....))).......... 32
...........((((...)))).......... 32
...........(((((.......))))).... 32
...........((((((........)))))). 32
..........(((((..........))))).. 32
..........(((((.........)))))... 32
..........((((((.........)))))). 32
.........((((((....))))))....... 32
........(((........))).......... 32
........(((.....)))............. 32
........((((.......))))......... 32
.......((((.......)))).......... 32
......((((...))))............... 32
.....((((((......))))))......... 32
.....((((((....))))))........... 32
..((((.........))))............. 32
..((((((.....))))))............. 32
.(((.......))).................. 32
.((((((...))))))................ 32
.(((((((....)))))))............. 32
.............(((((((....))))))). 31
............((((.....))))....... 31
.........((((((........))))))... 31
.......(((........)))........... 31
......((((((......))))))........ 31
....((((...))))................. 31
....((((((........))))))........ 31
..((((((......))))))............ 31
.(((((..........)))))........... 31
((((............))))............ 31
(((((((........))))))).......... 31
................((((...))))..... 30
............(((((...)))))....... 30
...........(((((..........))))). 30
...........(((((.........))))).. 30
..........(((........)))........ 30
.........(((((............))))). 30
.........(((((......)))))....... 30
......((((((....)))))).......... 30
...((((...)))).................. 30
.((((..........))))............. 30
.(((((((........)))))))......... 30
...............((((...))))...... 29
.............((((((...)))))).... 29
............(((((((....))))))).. 29
...........(((((((......))))))). 29
..........((((...........))))... 29
..........(((((((........))))))) 29
.........(((((...))))).......... 29
.........((((((.......)))))).... 29
........(((....))).............. 29
........(((((...)))))........... 29
.......(((.....))).............. 29
.......((((...)))).............. 29
.......((((((........))))))..... 29
......((((.......))))........... 29
.....((((.........)))).......... 29
....(((.....)))................. 29
....((((.........))))........... 29
...(((((.........))))).......... 29
.(((((...........))))).......... 29
................(((.....)))..... 28
..............(((((((...))))))). 28
.............((((.........)))).. 28
............(((........)))...... 28
............((((.........))))... 28
.........((((...))))............ 28
.........(((((..........)))))... 28
.........((((((.....))))))...... 28
........(((((..........))))).... 28
......((((((.....))))))......... 28
.....((((...))))................ 28
.....(((((...))))).............. 28
...(((.......)))................ 28
...(((.....))).................. 28
..(((.....)))................... 28
..((((((...))))))............... 28
.(((((.........)))))............ 28
((......))...................... 28
.....................(((.....))) 27
................(((.......)))... 27
...............(((.........))).. 27
...............((((.........)))) 27
.............((((...))))........ 27
............(((((((.....))))))). 27
...........((((..........))))... 27
...........((((.........)))).... 27
...........(((((((.......))))))) 27
........(((((...........)))))... 27
........((((((...))))))......... 27
.......((((((......))))))....... 27
....(((.......)))............... 27
.((((((..........))))))......... 27
((((((..........)))))).......... 27
............((((((.......)))))). 26
..........((((.........))))..... 26
..........((((((.......))))))... 26
..........((((((...))))))....... 26
.........(((.....)))............ 26
.........(((((...........))))).. 26
.........((((((.........)))))).. 26
.........((((((......))))))..... 26
.......((((.........))))........ 26
......(((((.........)))))....... 26
......((((((.......))))))....... 26
.....((((((.....)))))).......... 26
....((((..........)))).......... 26
...((((.........))))............ 26
...(((((((.....))))))).......... 26
...(((((((....)))))))........... 26
..(((((...........)))))......... 26
.(((((((.......))))))).......... 26
((....))........................ 26
(((.........)))................. 26
(((...)))....................... 26
(((((..............)))))........ 26
............(((((.........))))). 25
............(((((((...)))))))... 25
...........((((((...))))))...... 25
..........((((.......))))....... 25
........((((...))))............. 25
........((((((.......))))))..... 25
.......((((((.....))))))........ 25
......((((((........))))))...... 25
....((((((.....))))))........... 25
....((((((...))))))............. 25
...(((((((........)))))))....... 25
..(((.......)))................. 25
(((((...............)))))....... 25
(((((.............)))))......... 25
.............((((...........)))) 24
............((((...........)))). 24
..........((((..........)))).... 24
..........(((((............))))) 24
..........(((((...........))))). 24
.........(((((.........))))).... 24
.........((((((..........)))))). 24
.........(((((((........))))))). 24
........((((((......))))))...... 24
......(((((.......)))))......... 24
....((((((.......))))))......... 24
...((((...........)))).......... 24
..((((...........))))........... 24
.((((((.........)))))).......... 24
.(((((((......)))))))........... 24
((((.............))))........... 24
((((((............))))))........ 24
((((((((....))))))))............ 24
..............((((..........)))) 23
.............(((.......)))...... 23
.............((((..........)))). 23
............((((...))))......... 23
............((((((.....))))))... 23
............(((((((......))))))) 23
...........((((((.........)))))) 23
..........((((((..........)))))) 23
.........(((.......))).......... 23
.........((((............))))... 23
.........((((...........)))).... 23
........(((.......)))........... 23
.......(((((...........))))).... 23
.......(((((..........)))))..... 23
.......((((((....))))))......... 23
.....((((((.........))))))...... 23
....(((((((........)))))))...... 23
....(((((((....))))))).......... 23
...((((............))))......... 23
..(((...)))..................... 23
..((((.............))))......... 23
..(((((((.....)))))))........... 23
(((.(((....))).))).............. 23
((((...............))))......... 23
.......................((....)). 22
...................(((...))).... 22
.................(((.......))).. 22
...............(((.......))).... 22
.............(((.....)))........ 22
...........((((............)))). 22
...........((((...........)))).. 22
..........(((.......)))......... 22
..........(((((...)))))......... 22
..........((((((.....))))))..... 22
..........(((((((.......))))))). 22
..........(((((((......))))))).. 22
........(((((.......)))))....... 22
..(((((...............)))))..... 22
.((((...........))))............ 22
(((((((.........)))))))......... 22
...........((((.............)))) 21
..........((((............)))).. 21
..........((((...))))........... 21
.........((((..........))))..... 21
.........(((((((......)))))))... 21
........(((.........)))......... 21
........(((((.............))))). 21
........((((((.....))))))....... 21
.......((((..........))))....... 21
.......((((((............)))))). 21
......(((.......)))............. 21
......((((..........))))........ 21
.....(((((...............))))).. 21
.....((((((........))))))....... 21
...((((((.........))))))........ 21
...((((((...)))))).............. 21
..(((((((........)))))))........ 21
(((..........)))................ 21
(((((............))))).......... 21
((((((.............))))))....... 21
....................(((...)))... 20
...................(((.......))) 20
................(((.........))). 20
............(((..........))).... 20
...........(((((((.....))))))).. 20
..........((((.............)))). 20
..........(((((((....))))))).... 20
.........((((.........))))...... 20
........((((............)))).... 20
........(((((((......))))))).... 20
.......(((.......)))............ 20
......((((...........))))....... 20
....(((...)))................... 20
....((((............))))........ 20
....(((((.........)))))......... 20
...(((((.............)))))...... 20
..(((.........)))............... 20
..((((((...........))))))....... 20
..(((((((...)))))))............. 20
.(((((..............)))))....... 20
(((((((.......)))))))........... 20
((((((((...))))))))............. 20
.....................((....))... 19
..................((........)).. 19
............((((............)))) 19
...........(((.......)))........ 19
.........((((..............)))). 19
.........(((((((.........))))))) 19
.........(((((((.......))))))).. 19
........(((((............))))).. 19
........(((((.........)))))..... 19
........((((((.........))))))... 19
.......(((((............)))))... 19
.......((((((...)))))).......... 19
.......(((((((........)))))))... 19
......((....)).................. 19
......((((.........))))......... 19
.....((......))................. 19
.....(((.......))).............. 19
.....(((((..........)))))....... 19
.....(((((.........)))))........ 19
.....((((((.......))))))........ 19
....((((...........))))......... 19
....(((((..........)))))........ 19
....((((((.........))))))....... 19
...(((.........))).............. 19
...(((((..........)))))......... 19
...((((((..........))))))....... 19
...((((((........))))))......... 19
..((........)).................. 19
..((((.((....)).))))............ 19
(((((................)))))...... 19
((((((..............))))))...... 19
...............(((((((...))))))) 18
..............((....)).......... 18
.............(((.(((....))).))). 18
.............(((((((...))))))).. 18
............((((((((....)))))))) 18
..........(((((((...)))))))..... 18
.........((((.............)))).. 18
.........((((((...))))))........ 18
........((((..........))))...... 18
........((((.........))))....... 18
........((((((...........)))))). 18
........(((((((..........))))))) 18
.......((((............))))..... 18
.......(((((...............))))) 18
......(((((............))))).... 18
......(((((...........)))))..... 18
......((((((...))))))........... 18
......(((((((........))))))).... 18
......(((((((....)))))))........ 18
.....(((((..............)))))... 18
.....(((((............)))))..... 18
.....(((((((....)))))))......... 18
....((....)).................... 18
....(((((...........)))))....... 18
...(((((((...)))))))............ 18
..((((..............))))........ 18
..(((((............)))))........ 18
..((((((..........))))))........ 18
..(((((((......))))))).......... 18
.((....))....................... 18
.((((............))))........... 18
(((............))).............. 18
((((................))))........ 18
(((((((............)))))))...... 18
(((((((..........)))))))........ 18
((((((((.....))))))))........... 18
..................(((...)))..... 17
.................(((...)))...... 17
................((....))........ 17
...............(((...)))........ 17
..............(((.......)))..... 17
..............((((...))))....... 17
...........(((((...........))))) 17
..........(((((((.....)))))))... 17
.........((....))............... 17
........((((..............)))).. 17
........((((((............)))))) 17
........((((((..........)))))).. 17
........(((((((........))))))).. 17
.......(((((.............))))).. 17
.......(((((((.......))))))).... 17
......(((((.............)))))... 17
......(((((((...)))))))......... 17
.....(((.........)))............ 17
.....(((((.............))))).... 17
.....(((((((........)))))))..... 17
....(((((............)))))...... 17
....(((((((...)))))))........... 17
...((((.............))))........ 17
...(((((((......)))))))......... 17
..(((..........))).............. 17
.(((..........)))............... 17
.(((...)))...................... 17
.((((.............)))).......... 17
.((((((((.......))))))))........ 17
((.....))....................... 17
((((.................))))....... 17
(((((..................))))).... 17
((((((...........))))))......... 17
...................((......))... 16
.................((........))... 16
..............(((..........))).. 16
..............(((.........)))... 16
.............(((..........)))... 16
.............(((.((....)).)))... 16
.............((((.((....)).)))). 16
...........(((..........)))..... 16
........((((...........))))..... 16
.......((((((.......))))))...... 16
.......(((((((....)))))))....... 16
......(((.........)))........... 16
......((((...............))))... 16
......(((((..............))))).. 16
......(((((..........)))))...... 16
......((((((.............)))))). 16
......((((((..........)))))).... 16
.....((((...............)))).... 16
.....(((((((...))))))).......... 16
....(((.((......)).))).......... 16
...(((...))).................... 16
...(((((............)))))....... 16
...(((((...........)))))........ 16
..((((...............))))....... 16
..((((.((........)).))))........ 16
..(((((((.......)))))))......... 16
.(((...........))).............. 16
.(((((................)))))..... 16
.(((((............)))))......... 16
((.((((...)))).))............... 16
(((.............)))............. 16
(((...........)))............... 16
(((.((.....)).)))............... 16
((((..................))))...... 16
((((((((......)))))))).......... 16
.....................((......)). 15
....................((......)).. 15
...................((........)). 15
..................((......)).... 15
................(((...)))....... 15
...............(((..........))). 15
.............((......))......... 15
...........(((............)))... 15
...........(((.((........)).))). 15
.........(((((.............))))) 15
.........((((((...........)))))) 15
.........((((((((.......)))))))) 15
........((((.............))))... 15
........((((((((.....))))))))... 15
.......((((...............)))).. 15
.....((....))................... 15
.....((((............))))....... 15
.....((((.((....)).))))......... 15
.....(((((................))))). 15
.....(((((((...........))))))).. 15
....(((.........)))............. 15
....(((.(((....))).))).......... 15
....(((((.................))))). 15
...(((.((......)).)))........... 15
...((((...............))))...... 15
..((((............)))).......... 15
..(((((..............)))))...... 15
..(((((.............)))))....... 15
..((((((.........))))))......... 15
.(((.(((....))).)))............. 15
.(((((((.....)))))))............ 15
.(((((((...))))))).............. 15
(((..............)))............ 15
((((..............)))).......... 15
((((.((........)).)))).......... 15
((((.(((......))).)))).......... 15
(((((.................)))))..... 15
......................(((...))). 14
.....................(((...))).. 14
....................((.....))... 14
....................((....)).... 14
...............((......))....... 14
...........((.(((....))).))..... 14
..........(((..............))).. 14
..........(((...)))............. 14
..........(((.((....)).)))...... 14
.........(((((((....)))))))..... 14
.......(((..........)))......... 14
.......((((................)))). 14
.......((((((.........)))))).... 14
.......(((((((...)))))))........ 14
......((((..............)))).... 14
.....(((...))).................. 14
.....((((.............))))...... 14
.....((((..........))))......... 14
.....(((((((.....)))))))........ 14
....((((((...........))))))..... 14
....((((((..........))))))...... 14
.((.....))...................... 14
.((((..............))))......... 14
.((((.((.....)).))))............ 14
.((((.((....)).))))............. 14
.((((.(((....))).))))........... 14
.((((((((........))))))))....... 14
.((((((((....))))))))........... 14
((.(((......))).)).............. 14
(((..(((........)))..)))........ 14
(((.(((........))).))).......... 14
(((.(((....))))))............... 14
((((.(......).)))).............. 14
((((.((....)).)))).............. 14
..............((........))...... 13
.............((.(((....))).))... 13
.............(((.((.....)).))).. 13
.............((((.(......).)))). 13
............(((...........)))... 13
............(((...)))........... 13
...........((.(((((....))))).)). 13
...........(((.(((.....))).))).. 13
..........(((.........)))....... 13
..........((((..............)))) 13
..........((((.((.....)).))))... 13
..........(((((.((......)).))))) 13
..........((((((((......)))))))) 13
.........(((.(((......))).)))... 13
........((((...............)))). 13
........(((((((.......)))))))... 13
........(((((((.....)))))))..... 13
........((((((((........)))))))) 13
........(((((((((....))))))))).. 13
.......((....))................. 13
.......((((.............)))).... 13
.......((((...........))))...... 13
.......(((((..............))))). 13
.......(((((.........)))))...... 13
.......((((((...........)))))).. 13
.......(((((((..........))))))). 13
......((......))................ 13
......(((...)))................. 13
......((((.............))))..... 13
......((((((............)))))).. 13
......(((((((......)))))))...... 13
.....((((.................)))).. 13
.....((((..............))))..... 13
.....((((...........))))........ 13
.....(((((...........)))))...... 13
.....(((((((......)))))))....... 13
....(((...............)))....... 13
....((((.............))))....... 13
....(((((...............)))))... 13
....(((((.............)))))..... 13
....(((((((.........)))))))..... 13
....(((((((.......)))))))....... 13
....(((((((......)))))))........ 13
...((....))..................... 13
...((.((((....)))).))........... 13
...((((....................)))). 13
...((((................))))..... 13
...((((..........))))........... 13
...(((((...............))))).... 13
...(((((((.......)))))))........ 13
..(((.............)))........... 13
..(((((................))))).... 13
..((((((((.......))))))))....... 13
..((((((((.....))))))))......... 13
.((........))................... 13
.((.(((.....))).)).............. 13
.(((.........)))................ 13
.((((...................)))).... 13
.((((...............))))........ 13
.((((((.............))))))...... 13
(((.((........)).)))............ 13
(((.((((.....)))).)))........... 13
(((.((((....)))).)))............ 13
(((.((((...)))).)))............. 13
((((.(((........))).))))........ 13
((((.(((....))).))))............ 13
((((((((.......))))))))......... 13
.................((......))..... 12
.................((....))....... 12
.................(((.........))) 12
..............((.(((.....))).)). 12
..............(((...........))). 12
.............(((...........))).. 12
.............(((((((.....))))))) 12
.............((((((((...)))))))) 12
............((((.((....)).)))).. 12
...........(((..............))). 12
...........(((((((....)))))))... 12
...........(((((((...))))))).... 12
..........((......))............ 12
..........(((...........)))..... 12
..........(((.(((....))).))).... 12
..........((((.((....)).)))).... 12
..........((((((((...))))))))... 12
.........((.((((........)))).)). 12
.........(((...))).............. 12
........((((.((........)).)))).. 12
........(((((((.........))))))). 12
.......(((((((.........))))))).. 12
.......(((((((.....)))))))...... 12
.......((((((((......))))))))... 12
......(((..........))).......... 12
......((((............))))...... 12
......(((((................))))) 12
......((((((...........))))))... 12
......((((((.........))))))..... 12
......(((((((...........))))))). 12
.....((.....)).................. 12
.....(((.((((...)))).)))........ 12
.....((((...................)))) 12
.....((((................))))... 12
.....((((.(((...))).))))........ 12
.....((((((...............)))))) 12
.....(((((((.............))))))) 12
.....((((((((........))))))))... 12
...((.(((....))).))............. 12
...(((...........)))............ 12
...(((.((((....)))).)))......... 12
...((((.................)))).... 12
...((((.(((....))).))))......... 12
...(((((................)))))... 12
...((((((((...)))))))).......... 12
..(((.((....)).))).............. 12
..(((.(((....))).)))............ 12
..((((..................)))).... 12
..(((((((..........)))))))...... 12
.((......))..................... 12
.((..((((....))))..))........... 12
.(((.............)))............ 12
.(((.((....)).)))............... 12
.((((.((......)).))))........... 12
.(((((...............)))))...... 12
.(((((.............)))))........ 12
.(((((.(........).)))))......... 12
.((((((..............))))))..... 12
.(((((((.........)))))))........ 12
.((((((((...))))))))............ 12
((.((((......)))).))............ 12
((.((((.....)))).))............. 12
(((.((....)).)))................ 12
(((.((((......)))).))).......... 12
((((......................)))).. 12
((((.((.......)).))))........... 12
(((((.(......).)))))............ 12
(((((.((....)).)))))............ 12
(((((((..............))))))).... 12
...................((....))..... 11
...............((.(((.....))).)) 11
...............(((.((....)).))). 11
..............(((...)))......... 11
.............((.(((......))).)). 11
.............(((...))).......... 11
............((......)).......... 11
............((....))............ 11
............((.(((((....))))).)) 11
............(((.(((......))).))) 11
...........(((.........)))...... 11
...........(((.(((....))).)))... 11
...........(((((.((....)).))))). 11
..........(((.............)))... 11
..........((((..(((....)))..)))) 11
..........((((.(((....))).)))).. 11
.........((........))........... 11
.........((......))............. 11
.........(((..............)))... 11
.........(((.(((........))).))). 11
.........(((.((((....)))).)))... 11
.........((((...............)))) 11
........((.....))............... 11
........((....))................ 11
........(((((((...)))))))....... 11
.......(((...............))).... 11
.......((((.((......)).))))..... 11
.......((((.(((........))).)))). 11
.......((((((.............)))))) 11
.......(((((((......)))))))..... 11
.......((((((((....))))))))..... 11
......((........)).............. 11
......((((.................)))). 11
......((((................)))).. 11
......(((((((.........)))))))... 11
......(((((((.......)))))))..... 11
......((((((((........)))))))).. 11
.....(((...........))).......... 11
.....(((.(((....))).)))......... 11
.....((((.((....)))))).......... 11
.....((((((.............)))))).. 11
.....((((((..........))))))..... 11
.....(((((((.........))))))).... 11
....((......)).................. 11
....((.....))................... 11
....(((...........)))........... 11
....(((.(((.....))).)))......... 11
....((((.................))))... 11
....((((................)))).... 11
....((((..............))))...... 11
....((((.((....)).)))).......... 11
....(((((..................))))) 11
....(((((..............))))).... 11
....((((((...............)))))). 11
....((((((..............)))))).. 11
....((((((............)))))).... 11
....(((((((..........))))))).... 11
....(((((((.....)))))))......... 11
....((((((((....))))))))........ 11
...((........))................. 11
...((((..............))))....... 11
...((((.((.....)).)))).......... 11
...(((((.................))))).. 11
...((((((.............)))))).... 11
..((.(((((....))))).)).......... 11
..((((.................))))..... 11
..((((.(((......))).))))........ 11
..((((((..................)))))) 11
..((((((...............))))))... 11
..((((((.............))))))..... 11
..(((((((.........)))))))....... 11
..(((((((((....)))))))))........ 11
.((.((......)).))............... 11
.((.(((....))).))............... 11
.(((............)))............. 11
((.(((.......))).))............. 11
((.(((....))).))................ 11
((.((((....)))).)).............. 11
(((...............)))........... 11
(((...((((.....))))...)))....... 11
(((..((((....))))..))).......... 11
(((.(........).))).............. 11
(((.((......)).))).............. 11
(((.((((.......)))).)))......... 11
((((.((((.....)))).))))......... 11
((((.((((....)))).)))).......... 11
(((((......))).))............... 11
(((((((.............)))))))..... 11
((((((((...........))))))))..... 11
((((((((........))))))))........ 11
((((((((.....)))).)))).......... 11
......................((.....)). 10
..................((....))...... 10
...............((........))..... 10
..............((......))........ 10
..............((.(((......))).)) 10
..............((.(((....))).)).. 10
..............((.((((...)))).)). 10
..............(((.(((....))).))) 10
.............((.((((....)))).)). 10
.............((((((......))).))) 10
............((........))........ 10
............((.(((......))).)).. 10
............((.(((.....))).))... 10
............(((.........)))..... 10
............(((.(((....))).))).. 10
............(((.((((....))))))). 10
...........(((...)))............ 10
...........(((.((......)).)))... 10
...........((((..((....))..)))). 10
...........((((.((......)).)))). 10
...........((((((((...)))))))).. 10
..........(((.((........)).))).. 10
..........(((.(((...))).)))..... 10
..........(((.((((...)))).)))... 10
..........((((.((((....)))).)))) 10
..........(((((.((....)).))))).. 10
..........((((((((....)))))))).. 10
.........((.((((.......)))).)).. 10
.........((.((((....)))).))..... 10
.........(((.(((.......))).))).. 10
.........(((.(((.....))).))).... 10
.........((((.((......)).))))... 10
.........(((((.((....)).)))))... 10
.........(((((.(((....))).))))). 10
.........(((((((.....))))))).... 10
.........(((((((...)))))))...... 10
.........((((((((.....)))))))).. 10
........(((...............)))... 10
........(((............)))...... 10
........(((...)))............... 10
........(((.(((....))).)))...... 10
........((((................)))) 10
........((((.(((......))).)))).. 10
........(((((.((....)).))))).... 10
........(((((((....)))))))...... 10
........((((((((.......)))))))). 10
.......((((.(((....))).))))..... 10
.......((((((((........)))))))). 10
......(((.(((.......))).)))..... 10
......((((.(((.......))).))))... 10
......(((((...............))))). 10
......(((((((.....)))))))....... 10
......((((((((...))))))))....... 10
.....((........))............... 10
.....((((.((........)).))))..... 10
.....((((((..............)))))). 10
.....((((((............))))))... 10
.....((((((...........)))))).... 10
.....(((((((..........)))))))... 10
.....((((((((....))))))))....... 10
....(((............))).......... 10
....(((..........)))............ 10
....(((..(((....)))..)))........ 10
...((((..................))))... 10
...(((((..................))))). 10
...((((((...............)))))).. 10
...((((((...........))))))...... 10
...(((((((...............))))))) 10
..((....))...................... 10
..((.(((......))).))............ 10
..((.((((....)))).))............ 10
..((.((((...)))).))............. 10
..(((.((......)).)))............ 10
..(((.((((........)))).)))...... 10
..(((.((((......)))).)))........ 10
..((((.....................)))). 10
..((((((.................)))))). 10
..((((((((...))))))))........... 10
.((.((((....)))).))............. 10
.(((.(((.......))).))).......... 10
.(((.(((....)))))).............. 10
.(((.((((....)))).)))........... 10
.(((.((((...)))).)))............ 10
.((((..................))))..... 10
.((((................))))....... 10
.((((..((....))..))))........... 10
.(((((....................))))). 10
.((((((............))))))....... 10
.((((((...........))))))........ 10
.((((((.......)).))))........... 10
.(((((((.............))))))).... 10
((........)).................... 10
((..(((.......)))..))........... 10
((..((((....))))..))............ 10
((.(((((......))))).)).......... 10
((.(((((.....))))).))........... 10
(((..(((....)))..)))............ 10
(((.((.......)).)))............. 10
(((.(((.......))).)))........... 10
((((.......................)))). 10
((((....................)))).... 10
((((...................))))..... 10
(((((...................)))))... 10
((((((....................)))))) 10
((((((...............))))))..... 10
((((((.....)).)))).............. 10
((((((....)).))))............... 10
......................((....)).. 9
................((.(((....))).)) 9
..............(((..((....))..))) 9
..............((((.(.....).)))). 9
.............((.....)).......... 9
.............((.((((.....)))))). 9
.............(((.........))).... 9
.............(((.((((...)))).))) 9
............((.....))........... 9
............((.(((....))).)).... 9
............(((.......)))....... 9
............(((.((......)).))).. 9
............(((.((....)).))).... 9
............((((.((......)).)))) 9
...........((.((((......)))).)). 9
...........((.((((....)))).))... 9
...........(((...........))).... 9
...........(((.((....)).)))..... 9
...........(((.(((........)))))) 9
...........(((.(((......))).))). 9
...........((((.((...)).)))).... 9
...........((((.(((.....))).)))) 9
...........((((.((((....)))))))) 9
...........((((((((....)))))))). 9
..........((........)).......... 9
..........((....)).............. 9
..........((.(((....))).))...... 9
..........((.((((........)))).)) 9
..........((.((((....)))).)).... 9
..........(((..........)))...... 9
..........(((.((((......)))).))) 9
..........((((.((((.....)))))))) 9
.........((.(((........))).))... 9
.........((.(((((....))))).))... 9
.........(((...........)))...... 9
.........(((.((........)).)))... 9
.........(((.((.....)).)))...... 9
.........(((.(((....))).)))..... 9
.........((((.(((.......))).)))) 9
.........((((.(((......))).)))). 9
........(((................))).. 9
........(((..........)))........ 9
........(((.(((........))).))).. 9
........(((.(((......))).))).... 9
........((((((((....)))))))).... 9
.......((........))............. 9
.......(((...)))................ 9
.......(((.((......)).)))....... 9
.......((((((((.......)))))))).. 9
......((.....))................. 9
......((((.((......)).))))...... 9
......((((.((....)).))))........ 9
......((((((..............)))))) 9
......(((((((..........))))))).. 9
......((((((((.......))))))))... 9
.....(((................)))..... 9
.....(((.((((........)))).)))... 9
.....(((((.................))))) 9
.....(((((.(......).)))))....... 9
.....(((((((............))))))). 9
....((........))................ 9
....((.(((....))).))............ 9
....((.((((...)))).))........... 9
....(((.((........)).)))........ 9
....((((..................)))).. 9
....((((...............))))..... 9
....(((((.(......).)))))........ 9
....((((((.............))))))... 9
....(((((((.............))))))). 9
....((((((((.......))))))))..... 9
....(((((((((.....)))))))))..... 9
...((.((........)).))........... 9
...((.((((........)))).))....... 9
...(((..........)))............. 9
...(((.(((....))))))............ 9
...((((.(......).))))........... 9
...(((((..............)))))..... 9
...(((((((.............))))))).. 9
...(((((((...........))))))).... 9
...(((((((.........)))))))...... 9
..((......)).................... 9
..((..(((......)))..)).......... 9
..((.(((.....))).))............. 9
..((.(((....))).)).............. 9
..((.((((.........)))).))....... 9
..(((.(((......))).))).......... 9
..(((.(((.....))).)))........... 9
..((((................))))...... 9
..(((((...................))))). 9
..((((((..............)))))).... 9
..((((((((....)))))))).......... 9
.((.(((.......))).))............ 9
.((.(((......))).))............. 9
.(((...............))).......... 9
.(((...((((....))))...)))....... 9
.(((.((......)).)))............. 9
.(((.(((........))).)))......... 9
.((((.................))))...... 9
.((((.(((......))).))))......... 9
.((((.(((.....))).)))).......... 9
.((((.(((....)))))))............ 9
.(((((.((....)).)))))........... 9
.(((((.(((....))).)))))......... 9
.(((((((..........)))))))....... 9
((.......))..................... 9
((..(((....)))..)).............. 9
((..(((((......)))))..))........ 9
((.((......)).))................ 9
(((....................)))...... 9
(((.(((......))))))............. 9
(((.(((.....))).)))............. 9
(((.((((....)))))))............. 9
((((.....................))))... 9
((((..((......))..)))).......... 9
((((.((........))))))........... 9
((((.(((.......))))))).......... 9
((((.((((.........)))).))))..... 9
(((((.((......)).))))).......... 9
(((((.(((....))).))))).......... 9
((((((.......))).)))............ 9
(((((((....))).))))............. 9
(((((((((......)))))))))........ 9
....................((.......)). 8
................((.(((...))).)). 8
...............((....))......... 8
...............((.(((....))).)). 8
...............((((((....)).)))) 8
..............((.((.......)).)). 8
..............(((.((.....)).))). 8
..............((((((....)).)))). 8
.............((....))........... 8
.............((.(((.....))).)).. 8
.............((.((((.....)))).)) 8
.............(((.(((...))).))).. 8
............((.(((........))).)) 8
............(((.............))). 8
............(((............))).. 8
............(((..((....))..))).. 8
............(((.((........)).))) 8
............(((.((((...))))))).. 8
............((((.(......).)))).. 8
...........((.(((........))).)). 8
...........((.(((.....))).)).... 8
...........(((.............))).. 8
...........(((..(((....)))..))). 8
...........(((.((.........)).))) 8
...........((((.((....)).))))... 8
...........((((.(((....))).)))). 8
...........((((.(((....))))))).. 8
...........((((.((((...)))).)))) 8
...........((((((....)).)))).... 8
...........(((((((....))).)))).. 8
..........(((...............))). 8
..........(((.((.....)).)))..... 8
..........(((.(((.......)))))).. 8
..........(((.(((......))).))).. 8
..........((((.(((.....))).)))). 8
..........(((((.((....)))))))... 8
..........(((((.(((....))).))))) 8
..........(((((.(((...))).))))). 8
..........((((((........))).))). 8
.........((.(((.....))).))...... 8
.........(((...............))).. 8
.........(((.........)))........ 8
.........(((.((....)).)))....... 8
.........(((.((((((....))))))))) 8
.........(((((.((......)).))))). 8
.........(((((.((.....)).))))).. 8
.........((((((((......)))))))). 8
........((......)).............. 8
........((.((......)).))........ 8
........((.(((......))).))...... 8
........((.((((.........)))).)). 8
........((.(((((......))))).)).. 8
........(((...........)))....... 8
........(((..((........))..))).. 8
........(((..(((....)))..))).... 8
........(((.(((..........))).))) 8
........(((.(((((.....))))).))). 8
........((((.(........).)))).... 8
........((((.(((........))).)))) 8
........((((.(((.......))).)))). 8
........((((.((((......)))).)))) 8
........(((((((....))).))))..... 8
........(((((((((.....))))))))). 8
.......((.....))................ 8
.......((.((((.........)))).)).. 8
.......((.((((...)))).))........ 8
.......(((.............)))...... 8
.......(((............)))....... 8
.......(((.((........)).)))..... 8
.......(((.((....)).)))......... 8
.......(((.(((..........))).))). 8
.......(((.(((....))).)))....... 8
.......((((.((........)).))))... 8
.......(((((.(((......))).))))). 8
.......(((((((....))).))))...... 8
......((.((........)).))........ 8
......((.((((.......)))).))..... 8
......(((..((((.......))))..))). 8
......(((.((....)).))).......... 8
......(((.(((....))).)))........ 8
......((((..................)))) 8
......((((.(((.....))).))))..... 8
......((((.((((........)))).)))) 8
......((((((.....)).))))........ 8
.....((.(((....))).))........... 8
.....((.(((((......))))).))..... 8
.....(((..........)))........... 8
.....(((.((........)).)))....... 8
.....(((.((.....)).))).......... 8
.....(((.(((........))).)))..... 8
.....(((((((....)).)))))........ 8
....((((.((........)).))))...... 8
....((((.((......))))))......... 8
....(((((.((....)).)))))........ 8
....((((((................)))))) 8
...((......))................... 8
...((.....)).................... 8
...(((.(........).)))........... 8
...(((.((....)).)))............. 8
...(((.((....))))).............. 8
...(((.(((......))).)))......... 8
...((((..((....))..))))......... 8
...((((.((......)).))))......... 8
...((((((..............))))))... 8
...((((((............))))))..... 8
...((((((((....))))))))......... 8
..((.....))..................... 8
..(((...........)))............. 8
..(((.((.....)).)))............. 8
..(((.((....)))))............... 8
..(((.(((.......)))))).......... 8
..(((.(((...))).)))............. 8
..((((.(......).))))............ 8
..((((.(((...))).))))........... 8
..(((((..................))))).. 8
..(((((.................)))))... 8
..(((((.(((.....))).)))))....... 8
..((((((............))))))...... 8
..((((((.....))).)))............ 8
..(((((((...........)))))))..... 8
..((((((((........))))))))...... 8
.((.(((((.......))))).))........ 8
.(((..(((......)))..)))......... 8
.(((.((.......)).)))............ 8
.(((.((((........)))).)))....... 8
.(((.((((.....)))).))).......... 8
.((((..((.....))..)))).......... 8
.((((.((....)))))).............. 8
.((((.(((...))).))))............ 8
.((((.((((...)))).)))).......... 8
.(((((...................))))).. 8
.(((((..................)))))... 8
.(((((.................))))).... 8
.(((((..((....))..)))))......... 8
.(((((((............)))))))..... 8
.((((((((......))))))))......... 8
.((((((((.....)))))))).......... 8
(.(((........))).).............. 8
((..(((((....)))))..)).......... 8
((.(((........))).))............ 8
((.(((((....))))).))............ 8
((.(((((....)))))))............. 8
((.(((((...))))).))............. 8
((.((((((....)))))).)).......... 8
(((..................)))........ 8
(((.................)))......... 8
(((..((......))..)))............ 8
(((..(((......)))..))).......... 8
(((..((((.........))))..)))..... 8
(((..((((......))))..)))........ 8
(((.(((...))).)))............... 8
(((.((((........)))).)))........ 8
((((..((....))..))))............ 8
((((..(((........)))..))))...... 8
((((.(........).))))............ 8
((((.((......)).))))............ 8
((((.(((.......))).))))......... 8
((((.(((.....))).))))........... 8
((((.(((.....)))))))............ 8
((((.((((....))))))))........... 8
((((.(((((........))))).)))).... 8
(((((.((.....)))))))............ 8
(((((.(((......))).)))))........ 8
(((((.(((......))))))))......... 8
((((((........))).)))........... 8
((((((......))).)))............. 8
((((((....)))).))............... 8
((((((.((......)).))))))........ 8
(((((((........)).)))))......... 8
(((((((........))).))))......... 8
(((((((...))).)))).............. 8
((((((((......)))).))))......... 8
((((((((....)).))))))........... 8
(((((((((....))))))))).......... 8
...................((.....)).... 7
................((.........))... 7
................((........)).... 7
................((......))...... 7
...............((.((......)).)). 7
..............((.....))......... 7
..............(((............))) 7
..............(((.((......))))). 7
.............((........))....... 7
.............((.((((...)))).)).. 7
.............(((............))). 7
.............(((((.((...)).))))) 7
.............((((((....))).))).. 7
.............(((((((....)).))))) 7
.............(((((((....))).)))) 7
............((..((((....))))..)) 7
............((.((......)).)).... 7
............((.((((......)))).)) 7
............((.((((.....)))).)). 7
............(((..............))) 7
............(((.(((.....)))))).. 7
............(((.(((...))).)))... 7
............((((..((....))..)))) 7
............((((.(.......).)))). 7
............((((.(((....))).)))) 7
............((((.(((....))))))). 7
............(((((........).)))). 7
............((((((((...)))))))). 7
...........((.....))............ 7
...........((....))............. 7
...........((..((((...))))..)).. 7
...........((.(((.......))).)).. 7
...........((.(((......))).))... 7
...........((.((((.....)))).)).. 7
...........((.(((((...))))).)).. 7
...........(((.((((....)))).))). 7
...........((((.((.......)).)))) 7
...........((((.(((.....))))))). 7
...........((((((.((....)))))))) 7
...........((((((((.....)))))))) 7
..........((.....))............. 7
..........((.((((........)))))). 7
..........((.((((......)))).)).. 7
..........(((..(((....)))..))).. 7
..........(((.((..........)).))) 7
..........(((.((......)).))).... 7
..........(((.((((.....)))).))). 7
..........(((.((((....)))).))).. 7
..........((((.((.......)).)))). 7
..........((((.(((...))))))).... 7
..........((((((((.....)))))))). 7
..........((((((((....))))).))). 7
..........(((((((((....))))))))) 7
.........(.((((((.....)))))).).. 7
.........((..(((....)))..))..... 7
.........((.(((....))).))....... 7
.........((.(((((.....))))).)).. 7
.........(((.............))).... 7
.........(((..........)))....... 7
.........(((.((((........))))))) 7
.........(((.((((.......)))).))) 7
.........(((.(((((.....))))).))) 7
.........((((..((.....))..)))).. 7
.........((((.((........)).)))). 7
.........((((.((.......)).)))).. 7
.........(((((.((.......)).))))) 7
.........((((((........))).))).. 7
.........((((((.....)))).))..... 7
.........((((((.(......).)))))). 7
.........(((((((((...))))))))).. 7
........(((.((..........)).))).. 7
........(((.(((......))))))..... 7
........(((.((((......)))).))).. 7
........((((.((......)).)))).... 7
........((((.(((........))))))). 7
........((((.((((....))))..)))). 7
........(((((..............))))) 7
........(((((..(((....)))..))))) 7
........(((((.(........).))))).. 7
.......((.((((......)))).))..... 7
.......((.((((....)))).))....... 7
.......(((.........))).......... 7
.......(((..((((.....))))..))).. 7
.......(((.(((.........))).))).. 7
.......(((.(((.....))).)))...... 7
.......(((.((((..........))))))) 7
.......((((.................)))) 7
.......((((.(((.......))).)))).. 7
.......(((((.(........).)))))... 7
.......((((((..........))))))... 7
.......((((((((.........)))))))) 7
.......(((((((((.......))))))))) 7
......((.(((....))).)).......... 7
......((.((((....)))).))........ 7
......(((.............)))....... 7
......(((..(((........)))..))).. 7
......(((.(((............))).))) 7
......(((.(((......))).)))...... 7
......(((.(((.....))).)))....... 7
......(((.((((.....)))).)))..... 7
......((((((((.........)))))))). 7
......((((((((......)))))))).... 7
.....((.(((...........))).)).... 7
.....((.(((......))).))......... 7
.....(((..(((........)))..)))... 7
.....(((.((....)).)))........... 7
.....(((.(((......))).)))....... 7
.....((((..(((.........)))..)))) 7
.....((((.((.....)).))))........ 7
.....((((.(((....))).))))....... 7
.....(((((.(........).)))))..... 7
.....(((((.((......)).)))))..... 7
.....(((((.((...)).)))))........ 7
.....(((((((.......)))))))...... 7
.....(((((((......)).)))))...... 7
.....((((((((..........)))))))). 7
.....((((((((.........)))))))).. 7
....((.((......)).))............ 7
....((.(((........))).))........ 7
....((.(((......))).)).......... 7
....((.(((((...))))).))......... 7
....(((................)))...... 7
....(((..............)))........ 7
....(((.((.....)).)))........... 7
....(((.(((......))).)))........ 7
....(((.(((....))))))........... 7
....(((.((((....)))).)))........ 7
....(((.((((...)))).)))......... 7
....((((....................)))) 7
....((((...................)))). 7
....((((.(......).)))).......... 7
....((((.(((........))).)))).... 7
....((((.(((....))).))))........ 7
....(((((................))))).. 7
....(((((.(((....))).)))))...... 7
....(((((((....))).))))......... 7
....((((((((............)))))))) 7
....((((((((......))))))))...... 7
...((.((((......)))).))......... 7
...((.((((....))))))............ 7
...((.(((((........))))).))..... 7
...(((.............))).......... 7
...(((............)))........... 7
...(((.((........)).)))......... 7
...(((.((.....)).)))............ 7
...(((.(((........))).)))....... 7
...(((.(((.......))).)))........ 7
...(((.(((.....))).))).......... 7
...(((.(((....))).)))........... 7
...(((.((((...)))).))).......... 7
...((((.((....))))))............ 7
...(((((.((......)).)))))....... 7
...((((((((.....))).)))))....... 7
...((((((((.....))))))))........ 7
...(((((((((....)))))))))....... 7
..((.((((........)))).))........ 7
..(((...............)))......... 7
..(((..((((...))))..)))......... 7
..(((.(((.......))).)))......... 7
..(((.((((...)))).)))........... 7
..(((.(((((....))))).)))........ 7
..((((....................)))).. 7
..((((.((.....)).))))........... 7
..((((((....))).)))............. 7
..(((((((.............)))))))... 7
..((((((((....))).)))))......... 7
.((..(((....)))..))............. 7
.(((................)))......... 7
.(((.(........).)))............. 7
.(((.((........)).)))........... 7
.(((.(((......))).)))........... 7
.(((.(((.....))).)))............ 7
.(((.((((.........)))).)))...... 7
.(((.((((((.......)))))).))).... 7
.((((.(........).))))........... 7
.((((.(......).))))............. 7
.((((.((........)).))))......... 7
.((((.(((.....)))))))........... 7
.((((.((((........))))))))...... 7
.((((.((((....)))))))).......... 7
.(((((.((........)).)))))....... 7
.(((((.((...)).)))))............ 7
.((((((...................)))))) 7
.((((((................))))))... 7
.(((((((................))))))). 7
.(((((((((........)))))))))..... 7
((.(((...))).))................. 7
((.(((((..........))))).))...... 7
((.(((((........))))).))........ 7
(((................))).......... 7
(((..((........))..))).......... 7
(((..((....))..))).............. 7
(((..(((.....)))..)))........... 7
(((..(((((....)))))..)))........ 7
(((.((.((....)).)).))).......... 7
(((.((((...))))))).............. 7
(((.(((((....))))).))).......... 7
(((.(((((...))))).)))........... 7
((((..(((....)))..)))).......... 7
((((..(((...)))..))))........... 7
((((.((.....)).))))............. 7
((((.((...)).))))............... 7
((((.(((.........))).))))....... 7
((((.(((........)))))))......... 7
((((.(((((....)))))))))......... 7
(((((....................))))).. 7
(((((....)).)))................. 7
(((((..(((...)))..)))))......... 7
(((((.((......))..)))))......... 7
(((((.((...)).)))))............. 7
(((((.((((....)))).)))))........ 7
((((((......)).))))............. 7
((((((..(((....)))..))))))...... 7
((((((.(......).)))))).......... 7
(((((((....)))).)))............. 7
((((((((............)))))))).... 7
((((((((.........))))))))....... 7
((((((((.......))))).)))........ 7
......................((......)) 6
.................((.....))...... 6
................((.((....)).)).. 6
................(((..........))) 6
...............(.((((....)))).). 6
...............((.....))........ 6
...............((.((.....)).)).. 6
...............(((...........))) 6
...............(((.((.....))))). 6
...............(((.(((...))).))) 6
...............((((.((....)))))) 6
...............((((.((...)).)))) 6
..............((.((......)).)).. 6
..............(((.(.....).)))... 6
..............(((.((....)).))).. 6
..............(((.(((....)))))). 6
..............((((((....))).))). 6
.............(.((((....)))).)... 6
.............(((.(.......).))).. 6
.............(((.((......)).))). 6
.............(((.((....))))).... 6
.............(((.(((.....))).))) 6
.............(((.((((....))))))) 6
.............((((..(....)..)))). 6
.............((((.((.....)).)))) 6
.............((((.(((....))))))) 6
.............((((((.....)).)))). 6
.............(((((((...))).)))). 6
............((.......))......... 6
............((.((((....)))).)).. 6
............((.(((((...))))).)). 6
............(((..((......))..))) 6
............(((..(((....)))..))) 6
............(((.(........).))).. 6
............(((.((........))))). 6
............(((.((.....)).)))... 6
............(((.((....)))))..... 6
............(((.(((.....))).))). 6
............(((.(((....))))))... 6
............(((.((((....)))).))) 6
............((((.(((...))).)))). 6
............((((.((((...)))))))) 6
............(((((.(.....).))))). 6
...........((......))........... 6
...........((.(((((.....))))).)) 6
...........(((..(((...)))..))).. 6
...........(((.((((...)))).))).. 6
...........((((..(((...)))..)))) 6
...........((((.((....)))))).... 6
...........(((((.(......).))))). 6
...........(((((.((.....)).))))) 6
...........(((((.((....))))))).. 6
...........((((((....))).))).... 6
...........(((((((....)).))))).. 6
..........((..(((........)))..)) 6
..........((..((((......))))..)) 6
..........((.((....)).))........ 6
..........((.(((.......))).))... 6
..........((.((((.......)))).)). 6
..........((.((((((....)))))))). 6
..........(((..(((....))).)))... 6
..........(((.(((........))).))) 6
..........(((.(((........)))))). 6
..........(((.(((.......))).))). 6
..........(((.((((......))))))). 6
..........((((..((....))..)))).. 6
..........((((.(......).)))).... 6
..........((((.(((......))))))). 6
..........((((.(((....)))..)))). 6
..........(((((......)).)))..... 6
..........(((((.((.....)).))))). 6
..........((((((......))).)))... 6
..........((((((......)))).))... 6
..........(((((((......)).))))). 6
..........(((((((......))).)))). 6
..........(((((((......)))).))). 6
.........((.....)).............. 6
.........((..((((.....))))..)).. 6
.........((.(((......))).))..... 6
.........((.((((.....)))).)).... 6
.........((.(((((......))))).)). 6
.........((.(((((...))))).)).... 6
.........(((..((....))..)))..... 6
.........(((..(((......)))..))). 6
.........(((.((((.....)))).))).. 6
.........(((.((((.....)))))))... 6
.........((((..((....))..))))... 6
.........((((..((....)).)))).... 6
.........((((..(((....)))..)))). 6
.........((((.((....)).))))..... 6
.........((((.(((.......))))))). 6
.........((((.(((....))).))))... 6
.........((((.((((.....)))).)))) 6
.........(((((.((........))))))) 6
.........(((((.((......))))))).. 6
.........((((((.((....)))))))).. 6
.........(((((((((....)))).))))) 6
........((.((((........)))).)).. 6
........((.(((((....))))).)).... 6
........(((....((....))....))).. 6
........(((.(((.......))).)))... 6
........(((.(((.....))).)))..... 6
........(((.(((.....))))))...... 6
........(((.((((...)))).)))..... 6
........(((.(((((......))))).))) 6
........((((..((.......))..)))). 6
........((((..((....))..)))).... 6
........((((..(((......)))..)))) 6
........((((..(((.....)))..)))). 6
........((((..(((....)))..)))).. 6
........((((.((.....)).))))..... 6
........((((.(((......)))))))... 6
........((((.(((....)))))))..... 6
........((((.(((...))).))))..... 6
........((((((.((......)).)))))) 6
........(((((((((......))))))))) 6
.......((.......)).............. 6
.......((.((....)).))........... 6
.......((.(((....))).))......... 6
.......((.((((..........)))).)). 6
.......((.(((((........))))).)). 6
.......((.(((((....))))).))..... 6
.......(((..................))). 6
.......(((..............)))..... 6
.......(((...........)))........ 6
.......(((...((((...))))...))).. 6
.......(((..((........))..)))... 6
.......(((..((....))..)))....... 6
.......(((.(((......))).)))..... 6
.......(((.((((........)))).))). 6
.......(((.((((......)))).)))... 6
.......(((.(((((....))))).)))... 6
.......((((..((((.....))))..)))) 6
.......((((.((.......)).)))).... 6
.......((((.((.....)).))))...... 6
.......((((.((....)).))))....... 6
.......((((.((((....)))).))))... 6
.......((((.((((...)))).)))).... 6
.......(((((..(........)..))))). 6
.......(((((..((....))..)))))... 6
.......(((((.((........)).))))). 6
.......(((((.((....)).)))))..... 6
......((.((....)).))............ 6
......((.((((........)))).)).... 6
......(((..............)))...... 6
......(((............)))........ 6
......(((..((((......))))..))).. 6
......(((..((((....))))..))).... 6
......(((..(((((....)))))..))).. 6
......(((.((......)).)))........ 6
......(((.(((........))).))).... 6
......(((.((((.....)))))))...... 6
......(((.((((....))))..)))..... 6
......(((.(((((........))))).))) 6
......(((.(((((.....))))).)))... 6
......((((.((........)).)))).... 6
......((((.(((....))).))))...... 6
......(((((.(........).))))).... 6
......(((((.((.......)).)))))... 6
......(((((.(((........))).))))) 6
......(((((((............))))))) 6
......(((((((.(........).))))))) 6
......(((((((.((....)).))))))).. 6
......((((((((......)).))))))... 6
......((((((((.....))))))))..... 6
......(((((((((......))))))))).. 6
.....((.(((..........))).))..... 6
.....((.((((.......)))).))...... 6
.....((.((((......)))).))....... 6
.....((.(((((....))))).))....... 6
.....((.((((((....)))))).))..... 6
.....(((.............)))........ 6
.....(((.((((..........)))).))). 6
.....(((.((((......)))).)))..... 6
.....(((.((((....)))).)))....... 6
.....(((.(((((.....))))).))).... 6
.....((((..((((....))))....)))). 6
.....((((.(.......).))))........ 6
.....((((.(......).))))......... 6
.....((((.((......)).))))....... 6
.....((((.(((........))).))))... 6
.....((((.(((......)))))))...... 6
.....(((((.(((........)))))))).. 6
.....(((((((........))).)))).... 6
.....(((((((....))).))))........ 6
.....((((((((...........)))))))) 6
.....((((((((.......)))))))).... 6
.....((((((((.....))))))))...... 6
.....(((((((((.....))))))))).... 6
....((..(((....)))..)).......... 6
....((.((((....)))).)).......... 6
....((.(((((........))))).)).... 6
....((.(((((.......))))).))..... 6
....((.(((((....))))).))........ 6
....((.(((((....)))))))......... 6
....((.((((((...)))))).))....... 6
....(((....................))).. 6
....(((.............)))......... 6
....(((.(((........))))))....... 6
....(((.(((.......))).)))....... 6
....(((.(((...))).)))........... 6
....(((.((((............))))))). 6
....((((..((........))..)))).... 6
....((((..((.....))..))))....... 6
....((((.((.....)).))))......... 6
....(((((...(((....)))...))))).. 6
....(((((.((.....)).)))))....... 6
....((((((.(......).))))))...... 6
....(((((((............))))))).. 6
....((((((((.....))))))))....... 6
....((((((((...))))))))......... 6
...((.((((((...)))))).))........ 6
...(((......................))). 6
...(((....................)))... 6
...(((.................)))...... 6
...(((..............)))......... 6
...(((..(((........)))..)))..... 6
...(((.((((.....)))).)))........ 6
...(((.(((((.....))))).)))...... 6
...((((.....................)))) 6
...((((...................)))).. 6
...((((..((......))..))))....... 6
...((((.((.........)).))))...... 6
...((((.(((..........))).))))... 6
...((((.(((........))).))))..... 6
...((((.(((......))).))))....... 6
...((((.(((......)))))))........ 6
...(((((...(((....)))....))))).. 6
...((((((.((....)).))))))....... 6
...(((((((..............))))))). 6
...(((((((............)))))))... 6
...((((((((.......))))))))...... 6
...(((((((((......)))))))))..... 6
..((..(((....)))..))............ 6
..((..(((((........)))))..)).... 6
..((.(((....)))))............... 6
..((.((((..........)))).))...... 6
..((.((((......))))))........... 6
..((.(((((........))))).))...... 6
..((.(((((......))))).))........ 6
..(((................)))........ 6
..(((..............))).......... 6
..(((............)))............ 6
..(((..(((......)))..)))........ 6
..(((.(....).)))................ 6
..(((.((.........)).)))......... 6
..(((.(((........))).)))........ 6
..(((.(((......)))..)))......... 6
..(((.((((......))))..)))....... 6
..((((...................))))... 6
..((((...((((....))))...)))).... 6
..((((..((((....))))))))........ 6
..((((.((...........)).))))..... 6
..((((.((......)).)))).......... 6
..((((.((...)).))))............. 6
..((((.(((......)))))))......... 6
..((((.(((.....))).))))......... 6
..((((.(((...)))))))............ 6
..(((((....................))))) 6
..(((((.....))).)).............. 6
..(((((..((...))..)))))......... 6
..(((((.((........)))))))....... 6
..(((((.((......)).)))))........ 6
..((((((................)))))).. 6
..((((((......))).)))........... 6
..(((((((..............))))))).. 6
..((((((((..........)))))))).... 6
..((((((((......))))))))........ 6
..(((((((((......)))))))))...... 6
.((.......)).................... 6
.((..(((......)))..))........... 6
.((.((....)).))................. 6
.((.(((...))).))................ 6
.((.((((.......)))).)).......... 6
.((.((((......)))).))........... 6
.((.((((...)))).)).............. 6
.((.((((((....)))))).))......... 6
.(((..............)))........... 6
.(((...(((.....)))...)))........ 6
.(((..((.....))..)))............ 6
.(((..((....))..)))............. 6
.(((..(((.........)))..)))...... 6
.(((.(......).)))............... 6
.(((.(.....).)))................ 6
.(((.((.........)).))).......... 6
.(((.((........)))))............ 6
.(((.(((...))).))).............. 6
.(((.((((..............)))).))). 6
.(((.((((........)))))))........ 6
.(((.((((......))))))).......... 6
.(((.(((((...........))))).))).. 6
.((((......................)))). 6
.((((..((.........))..))))...... 6
.((((..((........))..))))....... 6
.((((..(((.....))).))))......... 6
.((((.(((.........)))))))....... 6
.((((.((((......)))).))))....... 6
.(((((.((......)).)))))......... 6
.((((((...............)))))).... 6
.((((((....))).))).............. 6
.((((((.((...)).)))))).......... 6
.(((((((...............))))))).. 6
.(((((((........)).)))))........ 6
.(((((((......)))).))).......... 6
.(((((((.....)).)))))........... 6
.((((((((....)))).)))).......... 6
.((((((((...)))).))))........... 6
.(((((((((....)))))))))......... 6
(..((((......))))..)............ 6
(.(((......))).)................ 6
(.((((......)))).).............. 6
(.(((((.........))))).)......... 6
(.(((((......))))).)............ 6
((..(((......)))..))............ 6
((..((((........))))..))........ 6
((.((....)).)).................. 6
((.(((......)))))............... 6
((.(((.....))).))............... 6
((.((((........)))).)).......... 6
(((...(((........)))...)))...... 6
(((..((((....)))).)))........... 6
(((.((..............)).)))...... 6
(((.((........)))))............. 6
(((.((....)))))................. 6
(((.((...)).)))................. 6
(((.(((.............))).)))..... 6
(((.(((.........))).)))......... 6
(((.(((........)))..)))......... 6
(((.(((......))).)))............ 6
(((.((((.........)))).)))....... 6
(((.((((........)))))))......... 6
(((.((((.....))))..))).......... 6
(((.((((...))))...)))........... 6
(((.(((((......))))).)))........ 6
((((........................)))) 6
((((....((......))....))))...... 6
((((..(....)..)))).............. 6
((((..((........))..))))........ 6
((((..((((........))))))))...... 6
((((.(.....).))))............... 6
((((.((..........)).))))........ 6
((((.((.........)).))))......... 6
((((.(((..........)))))))....... 6
((((.(((....)))...)))).......... 6
((((.((((........)))).))))...... 6
((((.((((........))))))))....... 6
((((.((((.......)))).))))....... 6
(((((......................))))) 6
(((((.(.......).)))))........... 6
(((((.((........)).)))))........ 6
(((((.((....)))))))............. 6
(((((.(((.........))).)))))..... 6
(((((.(((.......))).)))))....... 6
((((((..................)))))).. 6
((((((................)))))).... 6
((((((.........))).))).......... 6
((((((.......)).))))............ 6
((((((.......)))).))............ 6
((((((.....))).))).............. 6
((((((.((.......)).))))))....... 6
((((((.((.....)))))))).......... 6
((((((.(((........))).)))))).... 6
((((((.(((....)))))))))......... 6
(((((((................))))))).. 6
(((((((...............)))))))... 6
(((((((...........)))))))....... 6
(((((((......))).))))........... 6
(((((((......)))).)))........... 6
(((((((.....)).)))))............ 6
(((((((.....))).))))............ 6
(((((((.....)))).)))............ 6
((((((((........)))).))))....... 6
((((((((....))))...))))......... 6
(((((((((........)))))))))...... 6
(((((((((.....)))))))))......... 6
.......................(((...))) 5
.....................((.....)).. 5
.................((.((....)).)). 5
................(((.((....)).))) 5
................(((.((....))))). 5
...............(((.((...)).))).. 5
...............((((((....)))).)) 5
...............((((((...))).))). 5
..............((.((.....)).))... 5
..............(((.((......)).))) 5
..............(((.((.....))))).. 5
..............((((.(......).)))) 5
..............((((.((....)).)))) 5
..............((((.((...)).)))). 5
..............(((((......)).))). 5
..............(((((......))).)). 5
.............((.......))........ 5
.............((..((.....))..)).. 5
.............(((..((....))..))). 5
.............(((.((......))))).. 5
.............(((.(((......)))))) 5
.............(((.(((....)))))).. 5
.............(((.((((...))))))). 5
.............((((.((.....)))))). 5
.............((((.(((...))).)))) 5
.............(((((......).)))).. 5
.............(((((.(....).))))). 5
.............((((((....)).)))).. 5
............(..(((((...)))))..). 5
............((.(((((....))))))). 5
............(((.(((......)))))). 5
............(((.((((.....))))))) 5
............((((.((......)))))). 5
............((((.((.....)).)))). 5
............(((((....)).)))..... 5
............(((((.((....)).))))) 5
............(((((.((...)).))))). 5
............(((((((....))).)))). 5
............(((((((....)))).))). 5
...........(.(((((......))))).). 5
...........((........))......... 5
...........((..(((...)))..)).... 5
...........((.(((.........))).)) 5
...........((.((((.......)))).)) 5
...........((.((((...)))).)).... 5
...........(((..((......))..))). 5
...........(((..((...))..))).... 5
...........(((.((........))))).. 5
...........(((.((.......)).))).. 5
...........(((.((......))))).... 5
...........(((.(((.......))).))) 5
...........(((.(((...))).))).... 5
...........(((.((((.....)))).))) 5
...........(((.((((....))))))).. 5
...........((((..(((....))).)))) 5
...........((((.(((....)))..)))) 5
...........(((((........)).))).. 5
...........(((((.(.......).))))) 5
...........(((((.(((....)))))))) 5
...........(((((.(((...)))))))). 5
...........((((((.....))).)))... 5
...........(((((((.....)))).))). 5
...........(((((((....)))).))).. 5
...........(((((((...))).))))... 5
..........((..((((....))))..)).. 5
..........((.(((.........))).)). 5
..........((.(((........))).)).. 5
..........((.((((.....)))).))... 5
..........((.(((((......))))))). 5
..........(((................))) 5
..........(((..(((......))).))). 5
..........(((..((((....))))..))) 5
..........((((..((......))..)))) 5
..........((((.((........)).)))) 5
..........((((.((......)).)))).. 5
..........((((.((.....)))))).... 5
..........((((.((...)).))))..... 5
..........((((.(((...))).))))... 5
..........((((.((((...)))).)))). 5
..........(((((.((.....))))))).. 5
..........((((((......)).))))... 5
..........(((((((.....)).))))).. 5
.........((..((((....))))..))... 5
.........((.((((......)))).))... 5
.........((.((((...)))).))...... 5
.........(((................))). 5
.........(((............)))..... 5
.........(((...(((....)))...))). 5
.........(((..(((.......)))..))) 5
.........(((..(((....)))..)))... 5
.........(((.((.........)).))).. 5
.........(((.(((........)))))).. 5
.........(((.(((......)))...))). 5
.........(((.((((.......))))))). 5
.........(((.((((......))))))).. 5
.........(((.(((((....)))))))).. 5
.........(((.(((((...))))).))).. 5
.........((((..(((.....)))..)))) 5
.........((((.((....))))))...... 5
.........((((.((...)).))))...... 5
.........((((.(((.....)))))))... 5
.........((((.((((....))))..)))) 5
.........(((((..(......)..))))). 5
.........(((((..(((.....)))))))) 5
.........(((((.(......).)))))... 5
.........((((((....))).)))...... 5
.........(((((((((.....))))))))) 5
........((.......))............. 5
........((.((........)).))...... 5
........((.(((........))).)).... 5
........(((.................))). 5
........(((.............)))..... 5
........(((...(((....)))..)))... 5
........(((..((......))..))).... 5
........(((..((...))..)))....... 5
........(((..(((........)))..))) 5
........(((..(((......)))..))).. 5
........(((..((((......))))..))) 5
........(((..((((.....))))..))). 5
........(((..((((...))))..)))... 5
........(((..(((((....)))))..))) 5
........(((.((........)).))).... 5
........(((.((......)).)))...... 5
........(((.((....)).)))........ 5
........(((.(((.........))).))). 5
........(((.(((....))))))....... 5
........(((.((((........)))).))) 5
........(((.((((....)))).))).... 5
........(((.((((((....))))))))). 5
........((((..((........))..)))) 5
........((((.(......).))))...... 5
........((((.((.....))))))...... 5
........((((.(((....))).)))).... 5
........((((.((((.....)))).)))). 5
........(((((......)).)))....... 5
........(((((.(........))))))... 5
........(((((.((........)).))))) 5
........(((((.((......)).))))).. 5
........(((((.(((......)))))))). 5
........(((((.(((.....))).))))). 5
........((((((........)).))))... 5
........((((((.....)))).))...... 5
........((((((.(......).)))))).. 5
........((((((.(((....))).)))))) 5
........(((((((........)).))))). 5
........(((((((.......)).))))).. 5
........(((((((......)).)))))... 5
........(((((((......))).))))... 5
........((((((((......))).))))). 5
........((((((((......)))))))).. 5
........((((((((.....))).))))).. 5
........((((((((....)))).))))... 5
........(((((((((...)))))))))... 5
.......((......))............... 5
.......((..(((((......)))))..)). 5
.......((.((((((....)))))).))... 5
.......(((..(((....)))..)))..... 5
.......(((.((.........)).))).... 5
.......(((.((.......)).)))...... 5
.......(((.(((........))).)))... 5
.......(((.(((........)))))).... 5
.......(((.(((......))))))...... 5
.......(((.(((.....))))))....... 5
.......(((.((((........))))))).. 5
.......(((.(((((.....))))).))).. 5
.......((((..............))))... 5
.......((((.(......).))))....... 5
.......((((.((((.....))))..)))). 5
.......(((((.......)).)))....... 5
.......(((((.(......).)))))..... 5
.......(((((.((........))..))))) 5
.......(((((.((.......)).))))).. 5
.......(((((.((......)).)))))... 5
.......(((((.((.....)).))))).... 5
.......(((((.((...)).)))))...... 5
.......(((((.(((.....))).))))).. 5
.......(((((.((((...)))).))))).. 5
.......((((((.((......)).)))))). 5
.......((((((.((....)).))))))... 5
.......((((((.(((.....))).)))))) 5
.......(((((((...........))))))) 5
.......(((((((........)))).))).. 5
.......(((((((.......))).))))... 5
.......(((((((....)))).)))...... 5
.......(((((((..(.....)..))))))) 5
.......((((((((.......))).))))). 5
.......((((((((.....)))))))).... 5
.......((((((((...))))))))...... 5
......((.((......)).)).......... 5
......((.((((((........)))))))). 5
......(((...........)))......... 5
......(((...(((......)))...))).. 5
......(((...(((.....)))...)))... 5
......(((...((((....))))...))).. 5
......(((..((((........))))..))) 5
......(((..((((.....)))).))).... 5
......(((..(((((.....)))))..))). 5
......(((.((........)).)))...... 5
......(((.((.......)).)))....... 5
......(((.(((........))))))..... 5
......(((.((((.........)))).))). 5
......(((.((((.........))))))).. 5
......(((.((((........)))))))... 5
......(((.((((....)))).)))...... 5
......(((.(((((....))))).))).... 5
......((((....(((....)))...)))). 5
......((((...(((....)))...)))).. 5
......((((..(((........)))..)))) 5
......((((..(((........))).)))). 5
......((((.((..........)).)))).. 5
......((((.((.........)).))))... 5
......((((.(((........))).)))).. 5
......((((.(((......)))))))..... 5
......((((.(((...))).))))....... 5
......((((.((((.......)))).)))). 5
......((((.((((.....)))).))))... 5
......((((.((((...)))).))))..... 5
......(((((...((.....))...))))). 5
......(((((..((....))..))))).... 5
......(((((.((.........)).))))). 5
......(((((.((......)).))))).... 5
......(((((.(((......))).))))).. 5
......(((((.(((...))).)))))..... 5
......(((((.(((((....))))).))))) 5
......((((((....))).)))......... 5
......((((((.((....)).)))))).... 5
......((((((((....))))))))...... 5
......(((((((((.......))))))))). 5
.....((.((......)).))........... 5
.....(((..............)))....... 5
.....(((...((((......))))...))). 5
.....(((..(....)..)))........... 5
.....(((..((....))..)))......... 5
.....(((..(((...)))..)))........ 5
.....(((..((((....))))..)))..... 5
.....(((.(......).)))........... 5
.....(((.((........)))))........ 5
.....(((.((....)))))............ 5
.....(((.(((............))).))). 5
.....(((.(((.....))).)))........ 5
.....((((..................)))). 5
.....((((....(((....)))....)))). 5
.....((((..((.......))..)))).... 5
.....((((..((...))..))))........ 5
.....((((.((...)).)))).......... 5
.....((((.(((........))))))).... 5
.....((((.(((......))).))))..... 5
.....((((.(((((.......))))).)))) 5
.....(((((.((......)))))))...... 5
.....(((((.((.....)).)))))...... 5
.....(((((.((....)).)))))....... 5
.....(((((.(((......))).)))))... 5
.....((((((....)).)))).......... 5
.....((((((.((.........)).)))))) 5
.....((((((.((........)).)))))). 5
.....((((((((......))))).))).... 5
.....((((((((...))))))))........ 5
.....(((((((((......)))))))))... 5
....((..(((.........)))..))..... 5
....((.((........)).)).......... 5
....((.((.....)).))............. 5
....((.((....)).)).............. 5
....((.(((..........))).))...... 5
....((.((((........)))).))...... 5
....((.((((.......)))).))....... 5
....((.(((((......))))).))...... 5
....((.((((((......)))))).)).... 5
....(((..((......))..)))........ 5
....(((..((....))..))).......... 5
....(((..(((...)))..)))......... 5
....(((..((((........))))..))).. 5
....(((..((((.....))))..)))..... 5
....(((..((((....)))).)))....... 5
....((((..((....))..))))........ 5
....((((..(((.....)))..))))..... 5
....((((.(.....).))))........... 5
....((((.((........))))))....... 5
....((((.((...)).))))........... 5
....((((.(((.......))).))))..... 5
....((((.(((.....))).))))....... 5
....((((.(((((.....))))).))))... 5
....(((((....(((....)))...))))). 5
....(((((..(((.....)))...))))).. 5
....(((((.((((.......)))).))))). 5
....((((((....)).))))........... 5
....(((((((..............))))))) 5
....(((((((...........)))))))... 5
....(((((((........)))).)))..... 5
....(((((((.....))).))))........ 5
....((((((((...........)))))))). 5
....((((((((((.....)))))...))))) 5
...((..((....))..))............. 5
...((..(((....)))..))........... 5
...((.(((((.......))))).))...... 5
...((.(((((......))))).))....... 5
...(((...................))).... 5
...(((..................)))..... 5
...(((...............)))........ 5
...(((..((....))..)))........... 5
...(((..(((....)))..)))......... 5
...(((..((((....))))..)))....... 5
...(((.(((........))))))........ 5
...(((.(((.....))))))........... 5
...(((.((((...........)))).))).. 5
...((((..((.............))..)))) 5
...((((..((.....))..))))........ 5
...((((.(....).))))............. 5
...((((.((......)))))).......... 5
...((((.((....)).))))........... 5
...((((.(((....))))))).......... 5
...((((.((((....)))).))))....... 5
...((((.((((...)))).))))........ 5
...(((((........)).))).......... 5
...(((((....((......))...))))).. 5
...(((((.((........)).)))))..... 5
...(((((.((.....)).)))))........ 5
...(((((.((....)).)))))......... 5
...(((((.(((........)))))))).... 5
...(((((.(((......))).)))))..... 5
...(((((.((((........)))).))))). 5
...((((((.....))).)))........... 5
...(((((((..........)))))))..... 5
...(((((((....)))).))).......... 5
...((((((((........))))))))..... 5
..((.......))................... 5
..((..((((........))))..))...... 5
..((..(((((....)))))..))........ 5
..((.((....)).))................ 5
..((.(((.......))).))........... 5
..((.(((...))).))............... 5
..((.((((.......)))).))......... 5
..((.((((......)))).)).......... 5
..(((.......................))). 5
..(((...(((.....)))...)))....... 5
..(((...((((....))))...)))...... 5
..(((..(((....)))..))).......... 5
..(((..(((((.......)))))..)))... 5
..(((.((...........)).)))....... 5
..(((.(((.........))).)))....... 5
..(((.(((........))))))......... 5
..(((.((((..........)))).))).... 5
..(((.((((........)))))))....... 5
..(((.((((.....)))).)))......... 5
..(((.((((....)))).))).......... 5
..(((.((((((.....)))))).)))..... 5
..((((.....(((....)))....))))... 5
..((((..((......))..))))........ 5
..((((..(((.....)))))))......... 5
..((((..(((....)))...))))....... 5
..((((.((............)).)))).... 5
..((((.((......))))))........... 5
..((((.(((.......))).))))....... 5
..((((.(((.....))))))).......... 5
..((((.(((....))).)))).......... 5
..((((.(((((.....))))).))))..... 5
..((((.(((((....))))).))))...... 5
..(((((.....)).))).............. 5
..(((((....)).)))............... 5
..(((((.((...........)).)))))... 5
..(((((.((.......)).)))))....... 5
..(((((.((.....)).)))))......... 5
..(((((.((....)).))))).......... 5
..(((((.((....)))))))........... 5
..((((((........)))).))......... 5
..((((((....)).))))............. 5
..((((((..((....))..))))))...... 5
..((((((.((......))))))))....... 5
..((((((.((((....)))).)))))).... 5
..(((((((.......)))).)))........ 5
..(((((((......))).))))......... 5
..(((((((.....))).)))).......... 5
..(((((((.((......)).))))))).... 5
..((((((((........))).)))))..... 5
..(((((((((.....)))))))))....... 5
..(((((((((...)))))))))......... 5
.(.(((......))).)............... 5
.(.((((((....)))))).)........... 5
.((..((((...))))..))............ 5
.((.((.....)).))................ 5
.((.(((.........))).)).......... 5
.((.(((....)))))................ 5
.((.((((.............)))).)).... 5
.((.((((.........)))).))........ 5
.((.((((........)))).))......... 5
.((.((((.....))))))............. 5
.((.(((((...))))).))............ 5
.((.((((((........)))))).))..... 5
.(((....................)))..... 5
.(((..................)))....... 5
.(((......)))((((........))))... 5
.(((..(((....)))..)))........... 5
.(((..(((...)))..)))............ 5
.(((..((((....))))..)))......... 5
.(((.((......))))).............. 5
.(((.(((.......))))))........... 5
.(((.(((......))))))............ 5
.(((.(((.(((....))).))).)))..... 5
.((((.......................)))) 5
.((((.....................)))).. 5
.((((....................))))... 5
.((((........))))((((....))))... 5
.((((..((......))..))))......... 5
.((((..(((........)))..))))..... 5
.((((..(((.......)))..))))...... 5
.((((..(((....)))..))))......... 5
.((((.((...........))))))....... 5
.((((.((......))))))............ 5
.((((.((.....))))))............. 5
.((((.(((........)))))))........ 5
.((((.(((.......))).))))........ 5
.((((.(((.......)))))))......... 5
.((((.(((......))))))).......... 5
.((((.(((...)))))))............. 5
.((((.((((.....)))).))))........ 5
.((((.((((....)))).))))......... 5
.(((((.....................))))) 5
.(((((....)).)))................ 5
.(((((..(......)..)))))......... 5
.(((((.(....).)))))............. 5
.(((((.((.......)).)))))........ 5
.(((((.((....)))))))............ 5
.(((((.(((........))).)))))..... 5
.(((((.((((...)))).)))))........ 5
.((((((.................)))))).. 5
.((((((.........))).)))......... 5
.((((((........)).)))).......... 5
.((((((.......))).)))........... 5
.((((((......)).))))............ 5
.((((((.....)).))))............. 5
.((((((....)).)))).............. 5
.((((((...))).)))............... 5
.((((((.((....)).))))))......... 5
.(((((((..............)))))))... 5
.(((((((...........)))))))...... 5
.(((((((......))))...)))........ 5
.(((((((....).))))))............ 5
.((((((((.............)))))))).. 5
.((((((((...))))..)))).......... 5
.(((((((((..........)))))))))... 5
.(((((((((....))).))))))........ 5
(.((((.........)))).)........... 5
(.((((........)))).)............ 5
(.(((((.....))))).)............. 5
((..((.......))..))............. 5
((..((((.......))))..))......... 5
((.((........)).)).............. 5
((.((.....)).))................. 5
((.(((...........))).))......... 5
((.(((....)))))................. 5
((.((((..........)))).))........ 5
((.((((.......)))).))........... 5
((.((((......))))))............. 5
((.((((....))))))............... 5
((.(((((............))))).)).... 5
((.(((((......)))))))........... 5
(((......................))).... 5
(((...................)))....... 5
(((......))).......((((....)))). 5
(((...(((.....)))...)))......... 5
(((...((((....))))....)))....... 5
(((...((((...))))..))).......... 5
(((...(((((......))))).....))).. 5
(((..((.............))..)))..... 5
(((..((.......))..)))........... 5
(((..((.....))..)))............. 5
(((..(((........)))))).......... 5
(((..(((.......)))..)))......... 5
(((..(((......))).)))........... 5
(((..((((.........)))).)))...... 5
(((..((((...))))..)))........... 5
(((..(((((.....)))))..)))....... 5
(((..(((((....))))).)))......... 5
(((.((.........)).)))........... 5
(((.(((........))))))........... 5
(((.((((.............)))).)))... 5
(((.((((............)))).))).... 5
(((.((((......))))...)))........ 5
(((.(((((........))))).)))...... 5
(((.(((((.......))))).)))....... 5
(((.(((((.....)))))))).......... 5
(((.((((((...)))))).)))......... 5
((((......)))).((((......))))... 5
((((....))))..((((.........)))). 5
((((....))))(((((....)))))...... 5
((((....((......)).....))))..... 5
((((....(((....)))....))))...... 5
((((...((....))...)))).......... 5
((((..((...))..))))............. 5
((((..(((........))).))))....... 5
((((..(((.......)))...))))...... 5
((((..(((......)))..))))........ 5
((((..(((......))).))))......... 5
((((..(((....))).))))........... 5
((((..((((......))))..))))...... 5
((((..(((((......)))))..)))).... 5
((((..(((((....)))))))))........ 5
((((.((......))))))............. 5
((((.((....))))))............... 5
((((.(((.........)))))))........ 5
((((.(((......)))))))........... 5
((((.(((...))).))))............. 5
(((((.....................))))). 5
(((((........)).)))............. 5
(((((...((........)).)))))...... 5
(((((...((......))..)))))....... 5
(((((...(((....)))..)))))....... 5
(((((..(.....)..)))))........... 5
(((((..((.....))..)))))......... 5
(((((..((....))..))))).......... 5
(((((..(((......))).)))))....... 5
(((((..(((......))))))))........ 5
(((((..(((....)))))))).......... 5
(((((.(........))))))........... 5
(((((.((..........)).)))))...... 5
(((((.((.......)).)))))......... 5
(((((.((.....)).)))))........... 5
(((((.(((........))).)))))...... 5
(((((.(((.....))).)))))......... 5
(((((.(((...))).)))))........... 5
(((((.((((.......)))).)))))..... 5
(((((.((((...)))).)))))......... 5
((((((.................))))))... 5
((((((...........))).)))........ 5
((((((.........)).)))).......... 5
((((((.((....))))))))........... 5
((((((.(((....))).))))))........ 5
((((((.(((...))).))))))......... 5
((((((.((((......)))).)))))).... 5
(((((((.........)))).)))........ 5
(((((((........)))).)))......... 5
(((((((......)).)))))........... 5
(((((((......))))...)))......... 5
((((((((..........))))))))...... 5
((((((((.......)))).))))........ 5
((((((((......))).)))))......... 5
((((((((.....))))).))).......... 5
((((((((....))).)))))........... 5
(((((((((.......)))))))))....... 5
(((((((((......))))....))))).... 5
((((((((((....)))).))))))....... 5
((((((((((...))))))))))......... 5
....................((........)) 4
...................((.......)).. 4
.................(.(((....))).). 4
.................((.......)).... 4
.................((.(((...))).)) 4
................((.....))....... 4
................((.((......)).)) 4
................((.((.....)).)). 4
................((((......)).)). 4
................(((((....))).)). 4
...............((.......))...... 4
...............((.(((....))))).. 4
...............((.((((...)))).)) 4
...............(((.(......).))). 4
...............(((.(.....).))).. 4
...............(((.(....).)))... 4
...............(((.((.....)).))) 4
...............(((.((....))))).. 4
...............((((.......).))). 4
...............((((.(....).)))). 4
...............(((((.....)).))). 4
...............(((((....).)))).. 4
...............(((((....))).)).. 4
..............((.......))....... 4
..............((.((......))))... 4
..............((.((((...)))))).. 4
..............(((..((...))..))). 4
..............(((.(.......).))). 4
..............(((.((....)))))... 4
..............((((.(......))))). 4
..............((((.((.....)))))) 4
..............((((.(((...))))))) 4
..............((((((.....)).)))) 4
..............((((((....).))))). 4
.............(.((((......)))).). 4
.............(.((((...)))).).... 4
.............((..((......))..)). 4
.............((..(((....)))..)). 4
.............((.((....)).))..... 4
.............(((..(((....)))))). 4
.............(((.(........).))). 4
.............(((.(((.....)))))). 4
.............(((.(((...))))))... 4
.............((((.((....)))))).. 4
.............(((((........)).))) 4
.............(((((......)).))).. 4
.............((((((......).))))) 4
.............(((((((....)))).))) 4
............((..(((......)))..)) 4
............((..(((....)))..)).. 4
............((.(((.......))).)). 4
............((.(((...))).))..... 4
............((.((((....))))))... 4
............(((..((((...)))).))) 4
............(((.((...)))))...... 4
............(((.((((...)))).))). 4
............(((.(((((...)))))))) 4
............((((..((....)).)))). 4
............((((.((.......)))))) 4
............((((.((.....)))))).. 4
............(((((.(......).))))) 4
............((((((......)).)))). 4
............((((((.....))).))).. 4
............(((((((.....))).)))) 4
...........(.(((.......))).).... 4
...........(.(((((.....))))).).. 4
...........((..((......))..))... 4
...........((..((((....))))..)). 4
...........((.((........)).))... 4
...........((.((.....)).))...... 4
...........((.((....)).))....... 4
...........((.(((......))))).... 4
...........((.((((......)))))).. 4
...........(((..(((.....)))..))) 4
...........(((..(((.....))).))). 4
...........(((..((((...))))..))) 4
...........(((.((.....)).))).... 4
...........(((.((....)))))...... 4
...........(((.(((....)))))).... 4
...........((((.(......).))))... 4
...........((((.((......)))))).. 4
...........((((.((.....))..)))). 4
...........((((.((.....))))))... 4
...........((((.(((...))).)))).. 4
...........((((.(((...)))))))... 4
...........(((((....).))))...... 4
...........(((((....)).)))...... 4
...........(((((.((.....))))))). 4
...........(((((.((...)).))))).. 4
...........(((((.(((...))).))))) 4
...........((((((........)).)))) 4
...........((((((.......)).)))). 4
...........((((((.....)).))))... 4
...........((((((.(.....).)))))) 4
...........(((((((.....))).)))). 4
...........((((((((...))).))))). 4
..........(.(((((.......))))).). 4
..........((..........))........ 4
..........((.......))........... 4
..........((..((((.....))))..)). 4
..........((.(((......))).)).... 4
..........((.(((...))).))....... 4
..........((.((((....))))))..... 4
..........((.((((...))))))...... 4
..........((.(((((.....))))).)). 4
..........((.((((((....)))))).)) 4
..........(((..(........)..))).. 4
..........(((..((........))..))) 4
..........(((..((....))..))).... 4
..........(((..(((...)))..)))... 4
..........(((..((((...))))..))). 4
..........(((.((.........)).))). 4
..........(((.((.......)).)))... 4
..........(((.(((......)))..))). 4
..........(((.(((....))))))..... 4
..........(((.(((...))))))...... 4
..........(((.((((.....))))..))) 4
..........(((.((((.....))))))).. 4
..........(((.((((...))))))).... 4
..........(((.(((((...))))).))). 4
..........((((..(((...)))..)))). 4
..........((((.(((......))).)))) 4
..........((((.(((...)))...)))). 4
..........(((((........)).)))... 4
..........(((((....)).)))....... 4
..........(((((.(........).))))) 4
..........(((((.(.......).))))). 4
..........(((((.((......))))))). 4
..........(((((.((...)).)))))... 4
..........((((((........)).)))). 4
..........((((((....))).)))..... 4
..........((((((.((...)).)))))). 4
..........(((((((.......))).)))) 4
..........(((((((.....))).)))).. 4
..........(((((((.....)))).))).. 4
..........((((((((.....)))).)))) 4
..........((((((((....))).))))). 4
..........((((((((....)))).)))). 4
..........(((((((((...))))))))). 4
.........((...(((....)))...))... 4
.........((...((((....))))...)). 4
.........((.((...)).)).......... 4
.........((.(((........))))).... 4
.........((.(((.......))).)).... 4
.........((.((((.........)))).)) 4
.........((.(((((.......))))).)) 4
.........((.(((((......))))))).. 4
.........((.(((((.....)))))))... 4
.........(((...(((....))).)))... 4
.........(((..((........))..))). 4
.........(((..(((........)))))). 4
.........(((.(.......).)))...... 4
.........(((.(......).)))....... 4
.........(((.(((....))))))...... 4
.........(((.((((...)))).))).... 4
.........(((.((((...)))))))..... 4
.........((((..(........)..)))). 4
.........((((..(((....))).)))).. 4
.........((((..((((.....)))))))) 4
.........((((..(((((...))))))))) 4
.........((((.(......).))))..... 4
.........((((.((......)))))).... 4
.........((((.((.....)).)))).... 4
.........((((.((.....))))))..... 4
.........((((.((....))..)))).... 4
.........((((.(((........))))))) 4
.........((((.(((.....))).)))).. 4
.........((((.(((....)))...)))). 4
.........((((.(((...))).)))).... 4
.........((((.(((...)))))))..... 4
.........((((.((((....)))))))).. 4
.........((((.(((((....))))))))) 4
.........(((((......))).))...... 4
.........(((((..(....)..)))))... 4
.........(((((..((....))..))))). 4
.........(((((..(((....))).))))) 4
.........(((((.((.......))))))). 4
.........(((((.((....))...))))). 4
.........(((((.(((.....))).))))) 4
.........(((((.((((...)))).))))) 4
.........((((((........).))))).. 4
.........((((((......)).)))).... 4
.........((((((......))).))).... 4
.........((((((.((....)).)))))). 4
.........(((((((.......)).))))). 4
.........(((((((....)).))))).... 4
.........(((((((...))).))))..... 4
.........((((((((......)).)))))) 4
.........((((((((...))))).)))... 4
........(.(((.....))).)......... 4
........(.(((((......))))).).... 4
........((..(((........)))..)).. 4
........((..(((......)))..)).... 4
........((..((((.....))))..))... 4
........((..(((((......)))))..)) 4
........((..((((((....))))))..)) 4
........((.((.((((....)))).)).)) 4
........((.(((.....))).))....... 4
........((.(((....))).))........ 4
........((.(((....)))))......... 4
........((.((((....)))).))...... 4
........((.((((....))))))....... 4
........((.((((...)))).))....... 4
........((.(((((........))))).)) 4
........((.(((((.......))))))).. 4
........((.(((((.....))))).))... 4
........((.((((((......)))))).)) 4
........((.(((((((....))))))).)) 4
........(((..............))).... 4
........(((......)))((((....)))) 4
........(((....)))(((....))).... 4
........(((..((.......))..)))... 4
........(((..(((.......)))..))). 4
........(((..(((.....)))..)))... 4
........(((..(((((...)))))..))). 4
........(((.(((...))).)))....... 4
........(((.(((.((....)).))).))) 4
........(((.((((.....)))).)))... 4
........(((.(((((.....)))))))).. 4
........((((...((.....))...)))). 4
........((((..((........)).)))). 4
........((((..((.....))..))))... 4
........((((.(........)))))..... 4
........((((.((.........)).)))). 4
........((((.((....)).))))...... 4
........((((.(((.......))))))).. 4
........((((.(((.....))).))))... 4
........((((.((((.....))))..)))) 4
........((((.((((....)))).)))).. 4
........((((.((((...)))).))))... 4
........((((.(((((...))))))))).. 4
........(((((..((.....))..))))). 4
........(((((..((....))..))))).. 4
........(((((.((.......))))))).. 4
........(((((.((......)))))))... 4
........(((((.((.....)).)))))... 4
........(((((.(((......))).))))) 4
........(((((.(((....))))))))... 4
........(((((.((((....))))))))). 4
........((((((........))).)))... 4
........((((((......)).))))..... 4
........((((((......))).)))..... 4
........((((((.((.....)))))))).. 4
........((((((.(((.....))))))))) 4
........((((((.(((...))).)))))). 4
........(((((((........).)))))). 4
........(((((((........))).)))). 4
........(((((((........))))).)). 4
........((((((((......)))).)))). 4
........((((((((...))))))))..... 4
........(((((((((.....))).)))))) 4
........(((((((((.....)))).))))) 4
........(((((((((....))))..))))) 4
........(((((((((...))).)))))).. 4
.......((..((....))..))......... 4
.......((..(((....)))..))....... 4
.......((..((((......))))..))... 4
.......((..((((((....))))))..)). 4
.......((.(((........))).))..... 4
.......((.(((.......))).))...... 4
.......((.(((......))).))....... 4
.......((.(((...))).)).......... 4
.......((.((((........)))).))... 4
.......((.((((.......)))).)).... 4
.......((.((((....))))))........ 4
.......((.(((((.........))))))). 4
.......((.((((((.....)))))).)).. 4
.......(((...................))) 4
.......(((.................))).. 4
.......(((................)))... 4
.......(((....)))(((((....))))). 4
.......(((...(((((...)))))...))) 4
.......(((..(((.......)))..))).. 4
.......(((..(((......))).))).... 4
.......(((..((((.......))))..))) 4
.......(((.(......).)))......... 4
.......(((.(......)))).......... 4
.......(((.((...........)).))).. 4
.......(((.((.....)).)))........ 4
.......(((.((...)).))).......... 4
.......(((.(((....)))..)))...... 4
.......(((.(((....))))))........ 4
.......(((.((((.....)))).))).... 4
.......(((.((((....)))).)))..... 4
.......(((.((((...)))).)))...... 4
.......((((....((....))....)))). 4
.......((((...((....))...))))... 4
.......((((..((........))..)))). 4
.......((((..((.....))..)))).... 4
.......((((..((....))..))))..... 4
.......((((..(((.......)))..)))) 4
.......((((..(((......)))))))... 4
.......((((..(((....)))..))))... 4
.......((((.((..........)).)))). 4
.......((((.((......))))))...... 4
.......((((.((....))))))........ 4
.......((((.(((......))).))))... 4
.......((((.((((.......)))).)))) 4
.......((((.((((....))))...)))). 4
.......((((.((((....))))..)))).. 4
.......((((.(((((...))))).)))).. 4
.......(((((....)).))).......... 4
.......(((((...((....))...))))). 4
.......(((((..(((...)))..))))).. 4
.......(((((.(.........).))))).. 4
.......(((((.(.....).)))))...... 4
.......(((((.((.........)).))))) 4
.......(((((.(((....)))))))).... 4
.......(((((.(((...))).))))).... 4
.......(((((.((((......))))))))) 4
.......(((((.(((((...))))).))))) 4
.......((((((...........))).))). 4
.......((((((....)).))))........ 4
.......((((((...((....)))))))).. 4
.......((((((..(((...))))))))).. 4
.......((((((.(........).)))))). 4
.......(((((((......)))).))).... 4
.......(((((((.....)).)))))..... 4
.......(((((((.....)))).)))..... 4
.......(((((((.((....)).))))))). 4
.......((((((((........)).)))))) 4
.......((((((((.......)))).)))). 4
.......((((((((.......))))).))). 4
.......((((((((....))).))))).... 4
.......(((((((((......))))))))). 4
.......(((((((((.....))))..))))) 4
.......(((((((((.....))))).)))). 4
.......(((((((((.....))))))))).. 4
.......(((((((((....)))))))))... 4
.......((((((((((....)))))))))). 4
......((.......))............... 4
......((..((((......)))).))..... 4
......((..((((.....))))..))..... 4
......((.((.....)).))........... 4
......((.(((.............))).)). 4
......((.(((.........))).))..... 4
......((.(((........)))))....... 4
......((.(((......))).))........ 4
......((.(((......)))))......... 4
......((.(((.....))).))......... 4
......((.(((.(((....))).))).)).. 4
......((.((((.....)))).))....... 4
......((.((((((....))))))))..... 4
......(((................))).... 4
......(((...............)))..... 4
......(((....((((....))))....))) 4
......(((....(((((....)))))..))) 4
......(((...((....))...)))...... 4
......(((...(((.......)))...))). 4
......(((...((((.....))))...))). 4
......(((...((((.....))))..))).. 4
......(((...((((....)))).))).... 4
......(((...(((((.....))))).))). 4
......(((..((......))..)))...... 4
......(((..((.....))..)))....... 4
......(((..(((.......)))..)))... 4
......(((..(((((...)))))..)))... 4
......(((.((.............)).))). 4
......(((.((.((........)).)).))) 4
......(((.(((...........))).))). 4
......(((.(((......))))))....... 4
......(((.(((...))).)))......... 4
......(((.((((...........))))))) 4
......(((.((((........)))).))).. 4
......(((.((((.......)))).)))... 4
......(((.((((...)))).)))....... 4
......(((.(((((......))))).))).. 4
......(((.((((((......)))))).))) 4
......((((...(((......)))..)))). 4
......((((..((.....))..))))..... 4
......((((..(((......)))..)))).. 4
......((((..(((......))).))))... 4
......((((..((((.....))))..)))). 4
......((((..(((((....))))).)))). 4
......((((.((....))))))......... 4
......((((.(((...........))))))) 4
......((((.(((..........))).)))) 4
......((((.(((..........))))))). 4
......((((.((((........)))))))). 4
......(((((....)).)))........... 4
......(((((..(........)..))))).. 4
......(((((..(((......)))..))))) 4
......(((((..((((...))))..))))). 4
......(((((.(......).)))))...... 4
......(((((.(....).)))))........ 4
......(((((.((........)).))))).. 4
......(((((.((.....)).)))))..... 4
......(((((.((....)).)))))...... 4
......(((((.((((......)))).))))) 4
......(((((.((((.....)))).))))). 4
......(((((.((((.....))))))))).. 4
......(((((.((((...)))).)))))... 4
......((((((........)).))))..... 4
......((((((......))).)))....... 4
......((((((.(......).)))))).... 4
......((((((.((.....)).))))))... 4
......((((((.((...)).))))))..... 4
......(((((((.......)))).))).... 4
......(((((((.....))).))))...... 4
......(((((((.....)))).)))...... 4
......(((((((....))).))))....... 4
......((((((((.(......).)))))))) 4
......(((((((((....))))))))).... 4
......((((((((((......)))))))))) 4
.....(.((((.....)))).).......... 4
.....((...((((.......))))...)).. 4
.....((..((......))..))......... 4
.....((..((....))..))........... 4
.....((..(((.....)))..))........ 4
.....((..(((....)))..))......... 4
.....((.(((........))).))....... 4
.....((.(((........)))))........ 4
.....((.((((...)))).)).......... 4
.....((.(((((.......))))).)).... 4
.....((.(((((.....))))).))...... 4
.....((.((((((.......)))))).)).. 4
.....(((...............)))...... 4
.....(((............)))......... 4
.....(((.....)))..((((.....)))). 4
.....(((.....)))((((......)))).. 4
.....(((.....((....)).....)))... 4
.....(((...((((.....))))...))).. 4
.....(((..((......))..)))....... 4
.....(((..(((....)))..)))....... 4
.....(((..((((........))))..))). 4
.....(((..((((......))))..)))... 4
.....(((.((.........)).)))...... 4
.....(((.((.......)).)))........ 4
.....(((.((......)).)))......... 4
.....(((.(((......)))..)))...... 4
.....(((.(((.....))))))......... 4
.....(((.(((.(((.....))).))).))) 4
.....(((.((((.....)))).)))...... 4
.....(((.((((....)))))))........ 4
.....(((.(((((........))))).))). 4
.....(((.(((((...))))).)))...... 4
.....((((......).)))............ 4
.....((((....))))(((......)))... 4
.....((((....))))(((((.....))))) 4
.....((((....))))(((((...))))).. 4
.....((((...((((......)))).)))). 4
.....((((...(((((....))))).)))). 4
.....((((..(....)..))))......... 4
.....((((..(((.....)))..)))).... 4
.....((((..((((......))))))))... 4
.....((((..((((....))))..))))... 4
.....((((.((...........)).)))).. 4
.....((((.((.........)).)))).... 4
.....((((.(((....)))...))))..... 4
.....((((.((((....)))).))))..... 4
.....(((((......).)))).......... 4
.....(((((....).))))............ 4
.....(((((...((((.....)))).))))) 4
.....(((((.((........)).)))))... 4
.....(((((.((.....)))))))....... 4
.....(((((.(((.........))).))))) 4
.....(((((.(((......))).)).))).. 4
.....(((((.(((....))).)))))..... 4
.....(((((.((((........))))))))) 4
.....((((((......).)))))........ 4
.....((((((......)).))))........ 4
.....((((((......))).)))........ 4
.....((((((..(((......))).)))))) 4
.....((((((.(((.......))).)))))) 4
.....(((((((...........))).)))). 4
.....(((((((.........)))).)))... 4
.....(((((((.......))))..))).... 4
.....(((((((.....))).))))....... 4
.....(((((((.....)))).)))....... 4
.....((((((((.....))))..)))).... 4
.....(((((((((.........))))))))) 4
.....(((((((((........))))))))). 4
.....(((((((((.....))))).))))... 4
.....((((((((((.......)))))))))) 4
....(.((((.......)))).)......... 4
....(.((((...)))).)............. 4
....(.((((((....)))))).)........ 4
....((..((((......))))..))...... 4
....((.((.((((....)))).)).)).... 4
....((.(((....)))))............. 4
....((.((((......)))).))........ 4
....((.(((((..........))))).)).. 4
....((.((((((........)))))).)).. 4
....((.(((((((........))))))).)) 4
....(((....(((....))).....)))... 4
....(((....((((......))))....))) 4
....(((...((((.....)))))))...... 4
....(((..((........))..)))...... 4
....(((..(((......)))..)))...... 4
....(((..(((.....)))..)))....... 4
....(((..(((....))).)))......... 4
....(((..(((((........)))))..))) 4
....(((.(......).)))............ 4
....(((.(.....).)))............. 4
....(((.((.......)).)))......... 4
....(((.((....)).)))............ 4
....(((.((....)))))............. 4
....(((.((...)).)))............. 4
....(((.(((.............))).))). 4
....(((.((((...........)))).))). 4
....(((.((((.....)))).)))....... 4
....(((.(((((........))))).))).. 4
....(((.(((((.....))).)).))).... 4
....((((.....))))((((......)))). 4
....((((....))))..((((....)))).. 4
....((((...(((......)))...)))).. 4
....((((...((((...)))).))))..... 4
....((((..((......))..))))...... 4
....((((..(((......)))..)))).... 4
....((((..((((.....))))..))))... 4
....((((..((((...))))..))))..... 4
....((((.(........).))))........ 4
....((((.(....).))))............ 4
....((((.((............)).)))).. 4
....((((.((..........)).)))).... 4
....((((.((......)).))))........ 4
....((((.((.....)))))).......... 4
....((((.((....))..))))......... 4
....((((.((....))))))........... 4
....((((.(((...........))).)))). 4
....((((.(((........)))))))..... 4
....((((.(((......))).))))...... 4
....((((.(((....)))..))))....... 4
....(((((.......)).))).......... 4
....(((((......)))))(((....))).. 4
....(((((....))).))............. 4
....(((((...)))))(((((....))))). 4
....(((((...((((....))))...))))) 4
....(((((..(........)..))))).... 4
....(((((.((..........)).))))).. 4
....(((((.((......)).)))))...... 4
....(((((.((....)))))))......... 4
....(((((.(((........))).))))).. 4
....(((((.(((......))).))))).... 4
....(((((.(((...))).)))))....... 4
....((((((.......)).))))........ 4
....((((((......)).))))......... 4
....((((((.....)))).)).......... 4
....((((((....)))).))........... 4
....((((((..(....)..))))))...... 4
....((((((..((....))..)))))).... 4
....((((((.((.......))..)))))).. 4
....((((((.((.......)))))))).... 4
....(((((((..........))).))))... 4
....(((((((......)).)))))....... 4
....(((((((....)))).)))......... 4
....(((((((.(((......))).))))))) 4
....((((((((.......)))).)))).... 4
....((((((((....)))).))))....... 4
....((((((((...)))..)))))....... 4
....(((((((((..........))))))))) 4
....(((((((((......))))).))))... 4
...(.(((......))).)............. 4
...(.(((.....))).).............. 4
...(.((((......)))).)........... 4
...((.......)).................. 4
...((..(((.......)))..))........ 4
...((..(((......)))..))......... 4
...((.((....)).))............... 4
...((.(((.........)))))......... 4
...((.(((........))).))......... 4
...((.(((.......))).)).......... 4
...((.(((.....)))))............. 4
...((.(((...))).)).............. 4
...((.((((.............)))).)).. 4
...((.((((.......)))).))........ 4
...((.(((((...))))).)).......... 4
...(((....)))(((........)))..... 4
...(((....((((.....))))....))).. 4
...(((...((......))...)))....... 4
...(((...((((...))))...)))...... 4
...(((..((.....)).)))........... 4
...(((..(((......)))..)))....... 4
...(((..(((...)))..))).......... 4
...(((..((((...))))..)))........ 4
...(((.(.....).))).............. 4
...(((.((.......)).))).......... 4
...(((.((.....)))))............. 4
...(((.(((......)))...)))....... 4
...(((.(((......)))..)))........ 4
...(((.(((...))).)))............ 4
...(((.((((..........)))).)))... 4
...(((.((((......)))).)))....... 4
...(((.((((......)))))))........ 4
...(((.((((...)))))))........... 4
...((((.....)))).(((....)))..... 4
...((((....).)))................ 4
...((((....))))(((......)))..... 4
...((((....((....))..))))....... 4
...((((....(((.......)))...)))). 4
...((((..((........))..))))..... 4
...((((..((.......))..))))...... 4
...((((..(((........)))..))))... 4
...((((..(((.......)))..)))).... 4
...((((..(((....)))..))))....... 4
...((((.(......)))))............ 4
...((((.(((.......))).))))...... 4
...((((.(((.....)))))))......... 4
...((((.(((...))).)))).......... 4
...((((.((((.......)))).)))).... 4
...((((.((((....))))))))........ 4
...((((.(((((...)))))))))....... 4
...(((((...................))))) 4
...(((((....))).)).............. 4
...(((((...)))))((((.....))))... 4
...(((((..((........))..)))))... 4
...(((((.(........).)))))....... 4
...(((((.(.....).))))).......... 4
...(((((.((.......)).)))))...... 4
...(((((.(((.......))).))))).... 4
...(((((.(((....))).)))))....... 4
...(((((.((((........))))))))).. 4
...((((((................)))))). 4
...((((((........))).)))........ 4
...((((((.....)).))))........... 4
...((((((....))))))..(((....))). 4
...((((((...((.......))...)))))) 4
...((((((.((...)).))))))........ 4
...((((((.(((........))).)))))). 4
...(((((((........))).))))...... 4
...(((((((........)))).)))...... 4
...(((((((......))).))))........ 4
...(((((((...))).))))........... 4
...((((((((............)))))))). 4
...((((((((...........)))))))).. 4
...((((((((..........))))))))... 4
...((((((((......)))).))))...... 4
...((((((((......))))).)))...... 4
...((((((((......))))))))....... 4
...((((((((....))).)))))........ 4
..(.(((....))).)................ 4
..(.(((((......))))).).......... 4
..((..(((.....)))..))........... 4
..((..((((.....))))..))......... 4
..((..((((....))))..)).......... 4
..((..(((((.....)))))..))....... 4
..((.(.(((....))).).)).......... 4
..((.((.......)).))............. 4
..((.((......)).)).............. 4
..((.(((..................))).)) 4
..((.(((.........))).))......... 4
..((.((((........))))))......... 4
..((.((((.....)))).))........... 4
..((.(((((.......))))).))....... 4
..((.(((((.....))))).))......... 4
..((.((((((.......)))))).))..... 4
..((.((((((......)))))).))...... 4
..(((......................))).. 4
..(((......((((....)))).....))). 4
..(((.....)))((((......))))..... 4
..(((....(((.........)))...))).. 4
..(((....((((....))))....))).... 4
..(((...((((......))))...))).... 4
..(((...(((((....)))))...))).... 4
..(((..((........))..)))........ 4
..(((..((......))..))).......... 4
..(((..(((....))).)))........... 4
..(((..((((....))))..)))........ 4
..(((..(((((........))))).)))... 4
..(((..(((((.....)))))....)))... 4
..(((.(.((....)).).))).......... 4
..(((.((........)))))........... 4
..(((.((..((((.....))))..)).))). 4
..(((.((.((....)))).)))......... 4
..(((.((.((((........)))).)).))) 4
..(((.(((............))).))).... 4
..(((.(((..........))).)))...... 4
..(((.(((......))))))........... 4
..(((.((((.............)))).))). 4
..(((.((((.........)))).)))..... 4
..(((.((((....)))))))........... 4
..(((.(((((.....))))).)))....... 4
..(((.(((((....))))))))......... 4
..(((.(((((...))))).)))......... 4
..(((.((((((......)))))).))).... 4
..((((...((........))...)))).... 4
..((((...((......))...))))...... 4
..((((...((....))....))))....... 4
..((((...(((....)))...))))...... 4
..((((..(....)..))))............ 4
..((((..(((........))).))))..... 4
..((((..(((...)))..))))......... 4
..((((..((((.......))))..))))... 4
..((((..((((....))))..))))...... 4
..((((..(((((....)))))...))))... 4
..((((..(((((....)))))..)))).... 4
..((((.(((.......)))))))........ 4
..((((.((((........)))).)))).... 4
..((((.((((......)))).))))...... 4
..((((.((((.....)))).))))....... 4
..((((.((((....)))).))))........ 4
..((((.((((....))))))))......... 4
..((((.(((((.........))))))))).. 4
..(((((......)))))(((.....)))... 4
..(((((.....)))))((((......)))). 4
..(((((....))))).(((......)))... 4
..(((((...(((....)))...))))).... 4
..(((((..(......)..)))))........ 4
..(((((..((....))..)))))........ 4
..(((((..((....)).)))))......... 4
..(((((..(((.....))).)))))...... 4
..(((((.(........).)))))........ 4
..(((((.(.....).)))))........... 4
..(((((.((........)).)))))...... 4
..(((((.(((....))).)))))........ 4
..(((((.(((....))))))))......... 4
..(((((.(((...))).)))))......... 4
..(((((.((((.....))))..))))).... 4
..((((((...........))).)))...... 4
..((((((........).)))))......... 4
..((((((...))).))).............. 4
..((((((...(((....)))...)))))).. 4
..((((((..(((......))).))))))... 4
..((((((.(......).))))))........ 4
..((((((.((......)).))))))...... 4
..((((((.(((........))).)))))).. 4
..(((((((................))))))) 4
..(((((((...............))))))). 4
..(((((((............))))))).... 4
..(((((((.......)).)))))........ 4
..(((((((.......))))).))........ 4
..(((((((......)).)))))......... 4
..(((((((......)))).)))......... 4
..(((((((.....)))).))).......... 4
..(((((((.....))))).)).......... 4
..(((((((....))).))))........... 4
..(((((((...)))).)))............ 4
..(((((((...))))).))............ 4
..(((((((..((........))..))))))) 4
..((((((((..............)))))))) 4
..((((((((............)))))))).. 4
..((((((((.........))))))))..... 4
..((((((((......)))).))))....... 4
..((((((((......))))).)))....... 4
..((((((((....).)))))))......... 4
..((((((((....)))..)))))........ 4
..((((((((....)))).))))......... 4
..(((((((((......)))))....)))).. 4
.(.(((........))).)............. 4
.(.(((.......))).).............. 4
.(.(((((....))))).)............. 4
.((..((......))..))............. 4
.((..(((..........)))..))....... 4
.((..(((((......)))))..))....... 4
.((.((........)).))............. 4
.((.(((........)))))............ 4
.((.(((......))))).............. 4
.((.((((....)))))).............. 4
.((.(((((...........))))).)).... 4
.((.(((((........))))).))....... 4
.((.(((((......))))).))......... 4
.((.(((((....))))).))........... 4
.((.((((((......)))))).))....... 4
.(((......)))...((((........)))) 4
.(((....((.....))....)))........ 4
.(((....(((((....))))).....))).. 4
.(((...((........))...)))....... 4
.(((...(((............)))...))). 4
.(((...(((.........)))...))).... 4
.(((...(((....))).)))........... 4
.(((..((.....)).)))............. 4
.(((..(((..........)))..)))..... 4
.(((..(((.....)))..))).......... 4
.(((..((((..........))))..)))... 4
.(((..((((........))))..)))..... 4
.(((..((((......))))..)))....... 4
.(((..((((......)))).)))........ 4
.(((..((((.....))))..)))........ 4
.(((..(((((.....)))))..)))...... 4
.(((.(....).)))................. 4
.(((.((....))..))).............. 4
.(((.((...)).)))................ 4
.(((.(((..........))).)))....... 4
.(((.(((........)))))).......... 4
.(((.(((.....)))...))).......... 4
.(((.(((.....))))))............. 4
.(((.((((............)))).)))... 4
.(((.((((.......)))))))......... 4
.(((.((((......)))).)))......... 4
.(((.((((....))))..))).......... 4
.(((.(((((........))))).)))..... 4
.(((.(((((.....))))).)))........ 4
.(((.(((((....))))).)))......... 4
.(((.(((((...))))).))).......... 4
.((((......))))(((((....)))))... 4
.((((.....(((......))).....)))). 4
.((((....(((......)))..))))..... 4
.((((...((....))...))))......... 4
.((((...(((.......))).))))...... 4
.((((..(........)..))))......... 4
.((((..(......)..))))........... 4
.((((..((...........))..)))).... 4
.((((..((........)).))))........ 4
.((((..((......)).)))).......... 4
.((((..(((...........)))..)))).. 4
.((((..((((.......))))..)))).... 4
.((((..((((......))))))))....... 4
.((((..((((.....))))..))))...... 4
.((((.(....).))))............... 4
.((((.((...........)).))))...... 4
.((((.((..........)).))))....... 4
.((((.((.........)).))))........ 4
.((((.((.......)).)))).......... 4
.((((.((.......))))))........... 4
.((((.(((..........)))))))...... 4
.((((.(((........))).))))....... 4
.((((.((((..........)))).))))... 4
.((((.((((.......)))).))))...... 4
.((((.((((......))))))))........ 4
.((((.((((...))))))))........... 4
.((((.(((((....))))).))))....... 4
.((((.(((((...)))))))))......... 4
.(((((......)).))).............. 4
.(((((......))))).((((.....)))). 4
.(((((.....)))))....(((.....))). 4
.(((((....)))))......(((....))). 4
.(((((....)))))...((((......)))) 4
.(((((....(((....))))))))....... 4
.(((((...(((........)))...))))). 4
.(((((...(((....)))....))))).... 4
.(((((...(((((.....)))))..))))). 4
.(((((..((........))..)))))..... 4
.(((((..((........)).)))))...... 4
.(((((..((......))...)))))...... 4
.(((((..((......))..)))))....... 4
.(((((..(((.....)))..)))))...... 4
.(((((.((............)).)))))... 4
.(((((.(((........))))))))...... 4
.(((((.(((.......)))..)))))..... 4
.(((((.(((.....))))))))......... 4
.(((((.(((....)))))))).......... 4
.((((((..........))).)))........ 4
.((((((........))).))).......... 4
.((((((.....))).)))............. 4
.((((((..(......)..))))))....... 4
.((((((..((......))..))))))..... 4
.((((((..((....)).))))))........ 4
.((((((.(.......).))))))........ 4
.((((((.((........)).))))))..... 4
.((((((.((.......)).))))))...... 4
.((((((.((.....)).))))))........ 4
.(((((((..........))))).))...... 4
.(((((((.........)))).)))....... 4
.(((((((.......))).))))......... 4
.(((((((....)).)))))............ 4
.(((((((....))).))))............ 4
.(((((((...))).))))............. 4
.(((((((.(........).)))))))..... 4
.((((((((...............)))))))) 4
.((((((((....))).))))).......... 4
.((((((((...))))).)))........... 4
.(((((((((.........))))))))).... 4
.(((((((((.......)))))))))...... 4
.(((((((((......)))).)))))...... 4
.(((((((((......)))))))))....... 4
.(((((((((...))).))))))......... 4
.(((((((((...)))))..))))........ 4
.((((((((((...........)))))))))) 4
(.((....)).).................... 4
(.((((....)))).)................ 4
(.(((((...))))).)............... 4
((..((........))..))............ 4
((..((......))..)).............. 4
((..((....))..))................ 4
((..(((.........)))..))......... 4
((..(((........)))..)).......... 4
((..((((...........))))..))..... 4
((..(((((.......)))))..))....... 4
((..(((((.....)))))..))......... 4
((.((..........)).))............ 4
((.((.......)).))............... 4
((.((((...........)))).))....... 4
((.((((..........))))))......... 4
((.((((.........)))).))......... 4
((.((((.(((....))))))).))....... 4
((.(((((...))))))).............. 4
((.((((((........)))))).))...... 4
((.((((((...)))))).))........... 4
((.((((((...))))))))............ 4
(((.......................)))... 4
(((......)))((((........)))).... 4
(((......((.....))......)))..... 4
(((.....)))......((((....))))... 4
(((.....)))...((((......)))).... 4
(((.....(((........))).....))).. 4
(((.....(((....))).....)))...... 4
(((.....((((....)))).....))).... 4
(((....))).....((((....))))..... 4
(((....)))((((....)))).......... 4
(((....((((........)))).....))). 4
(((....((((.......))))...))).... 4
(((....((((.....))))....)))..... 4
(((....((((....))))....)))...... 4
(((...((........))...)))........ 4
(((...((.......))...)))......... 4
(((...(((...)))...)))........... 4
(((...((((......)))).....))).... 4
(((...((((......))))....)))..... 4
(((...((((....))))...)))........ 4
(((..(........)..)))............ 4
(((..((...))..)))............... 4
(((..(((...)))..)))............. 4
(((..((((........)))))))........ 4
(((..((((.......))))...)))...... 4
(((..((((.......))))..)))....... 4
(((..((((.....))))..)))......... 4
(((..(((((......)))))..)))...... 4
(((..(((((...)))))..)))......... 4
(((..((((((......))))))..))).... 4
(((.(.....).)))................. 4
(((.((..........)).))).......... 4
(((.((.......))))).............. 4
(((.((.(((....))).)).)))........ 4
(((.(((...............)))))).... 4
(((.(((............))).)))...... 4
(((.(((...........))).)))....... 4
(((.(((..........))))))......... 4
(((.(((.......))))))............ 4
(((.(((......)))..)))........... 4
(((.(((.....)))))).............. 4
(((.((((...........)))))))...... 4
(((.((((........))))..)))....... 4
(((.((((.....))))...)))......... 4
(((.((((.(((........))).)))).))) 4
(((.(((((......))))))))......... 4
(((.(((((.....))))).)))......... 4
(((.((((((......)))))).)))...... 4
(((.((((((.....)))))))))........ 4
((((......)).))................. 4
((((......))))..((((.....))))... 4
((((......)))).((((........)))). 4
((((......((........))......)))) 4
((((.....(((......)))....))))... 4
((((....))))........(((....))).. 4
((((....))))......((((....)))).. 4
((((....))))......(((((....))))) 4
((((....))))...((((........)))). 4
((((....))))..(((((........))))) 4
((((..(.....)..))))............. 4
((((..((........)).))))......... 4
((((..((.....))..))))........... 4
((((..(((.......)))..))))....... 4
((((..(((.....)))..))))......... 4
((((..(((...))).))))............ 4
((((..((((....)))).))))......... 4
((((..(((((........)))))..)))).. 4
((((..(((((.....)))))..))))..... 4
((((..(((((...)))))..))))....... 4
((((.(........)))))............. 4
((((.(....).))))................ 4
((((.((...............)).))))... 4
((((.((..............)).)))).... 4
((((.((.............)).))))..... 4
((((.((............)).))))...... 4
((((.((.......))))))............ 4
((((.((.....)))))).............. 4
((((.(((....)))..))))........... 4
((((.(((....)))))))............. 4
((((.(((...)))...))))........... 4
((((.((((......))))))))......... 4
((((.((((.....)))))))).......... 4
((((.((((...))))))))............ 4
((((.((((.((....)).)))).)))).... 4
((((.(((((......)))))))))....... 4
((((.(((((...))))))))).......... 4
(((((...........))).)).......... 4
(((((.........)).)))............ 4
(((((.........)))))((((....)))). 4
(((((.......)))))((((......)))). 4
(((((......)))))(((((...)))))... 4
(((((.....)).)))................ 4
(((((...))))).(((((........))))) 4
(((((...(((........)))...))))).. 4
(((((...(((....)))....)))))..... 4
(((((...(((....)))...)))))...... 4
(((((...(((...)))...)))))....... 4
(((((...((((......)))).....))))) 4
(((((..((........))..)))))...... 4
(((((..((...))..)))))........... 4
(((((..(((....)))..)))))........ 4
(((((..(((((....))))))))))...... 4
(((((.((..............)).))))).. 4
(((((.((............)).))))).... 4
(((((.((...........)))))))...... 4
(((((.((........)))))))......... 4
(((((.((......)))))))........... 4
(((((.(((........))))))))....... 4
(((((.(((...)))..))))).......... 4
(((((.(((...))))))))............ 4
(((((.((((........)))))))))..... 4
(((((.((((.......)))))))))...... 4
(((((.((((.....)))))))))........ 4
(((((.((((...))))))))).......... 4
((((((...................)))))). 4
((((((........)))).))........... 4
((((((......)))).))............. 4
((((((....))).)))............... 4
((((((....(((....)))...))))))... 4
((((((...((((....))))...)))))).. 4
((((((...(((((...)))))...)))))). 4
((((((.(........).))))))........ 4
((((((.(......)))))))........... 4
((((((.(.....).))))))........... 4
((((((.((........))))))))....... 4
((((((.((.....)).))))))......... 4
((((((.(((........)))))))))..... 4
((((((.((((....))))))))))....... 4
(((((((.................))))))). 4
(((((((....)).)))))............. 4
(((((((....)))..))))............ 4
(((((((....))))).))............. 4
(((((((..(....)..)))))))........ 4
(((((((.((.....)).)))..))))..... 4
(((((((.((.....)).)))))))....... 4
(((((((.((....)).)))))))........ 4
(((((((.(((....))).))).))))..... 4
((((((((...............)))))))). 4
((((((((........))).)))))....... 4
((((((((........))))).)))....... 4
((((((((......))))).)))......... 4
((((((((....)))).))))........... 4
(((((((((...........)))))))))... 4
(((((((((......)))).)))))....... 4
(((((((((.....))))...)))))...... 4
(((((((((.....)))))...))))...... 4
(((((((((.....))))).))))........ 4
(((((((((....)))))).)))......... 4
(((((((((...)))).))))).......... 4
(((((((((...)))))).))).......... 4
(((((((((...)))))))))........... 4
((((((((((..........)))))))))).. 4
((((((((((.......))))).))))).... 4
((((((((((.....))))))))))....... 4
((((((((((....))))))))))........ 4
((((((((((((......)))).)))))))). 4
..................((.........)). 3
..................((.....))..... 3
..................((.((.....)))) 3
..................((.((....)))). 3
.................((.((.....)).)) 3
.................((.((...)).)).. 3
.................(((.((...)).))) 3
.................(((((....).)))) 3
................(.(((....))).).. 3
................((.((....))))... 3
................(((.(......).))) 3
................(((.(.....).))). 3
................((((.((...)))))) 3
................(((((....)).))). 3
...............(.(((....))).)... 3
...............(.((((.....)))).) 3
...............((.((....)))).... 3
...............(((..(....)..))). 3
...............(((..((...))..))) 3
...............(((.(((...)))))). 3
...............((((.(.....).)))) 3
...............(((((....)).))).. 3
...............((((((....))).))) 3
..............(.(((....))).).... 3
..............(.((((...)))).)... 3
..............((..(((....)))..)) 3
..............((.((....)).)).... 3
..............((.(((......))))). 3
..............((.(((...))).))... 3
..............((.((((....)))).)) 3
..............((.((((....)))))). 3
..............(((.(........).))) 3
..............((((....)).))..... 3
..............((((.(....).)))).. 3
..............((((.((....)))))). 3
..............((((.((...)))))).. 3
..............(((((.(....).))))) 3
..............((((((.....))).))) 3
..............(((((((...)).))))) 3
..............(((((((...)))).))) 3
.............(.((((.....)))).).. 3
.............((.((.......)).)).. 3
.............((.((......)).))... 3
.............((.(((.......))).)) 3
.............((.(((......))))).. 3
.............((.(((....))))).... 3
.............((.((((....)))))).. 3
.............(((.............))) 3
.............(((..(......)..))). 3
.............(((..(((...)))..))) 3
.............(((..(((...))).))). 3
.............((((.(.....).)))).. 3
.............((((.(....).))))... 3
.............((((.((......)))))) 3
.............((((.((....))..)))) 3
.............((((.(((...))))))). 3
.............(((((........))).)) 3
.............(((((....)).))).... 3
.............((((((.....)))).)). 3
.............((((((...)).))))... 3
.............((((((...)))).))... 3
.............(((((((...)).))))). 3
.............(((((((...))))..))) 3
.............(((((((...))))).)). 3
............(..(((....)))..).... 3
............(.((((......)))).).. 3
............(.(((((.....))))).). 3
............((..(((.....)))..)). 3
............((..(((...)))..))... 3
............((.(.(((....))).).)) 3
............((.((...)).))....... 3
............((.(((......)))))... 3
............((.(((....)))))..... 3
............((.((((......)))))). 3
............((.((((...)))).))... 3
............((.((((...)))))).... 3
............((.(((((...))))))).. 3
............(((...((....))..))). 3
............(((..(......)..))).. 3
............(((..((.....))..))). 3
............(((..((...))..)))... 3
............(((.((.......)).))). 3
............(((.((......))..))). 3
............(((.((.....))..))).. 3
............(((.(((....)))..))). 3
............((((..(....)..)))).. 3
............((((..((...))..)))). 3
............((((.(........).)))) 3
............((((.((....))))))... 3
............((((.(((...))))))).. 3
............(((((.......))).)).. 3
............(((((.....)).))).... 3
............(((((....))).))..... 3
............(((((.(....).))))).. 3
............(((((.(....))))))... 3
............((((((.......)).)))) 3
............((((((.......)))).)) 3
............((((((......))).))). 3
............((((((.....)).)))).. 3
............((((((.....)))).)).. 3
............((((((....)))).))... 3
............((((((...))).))).... 3
............(((((((....).)))))). 3
............(((((((....)).))))). 3
............(((((((...))).)))).. 3
............(((((((...))))).)).. 3
............((((((((...)))).)))) 3
...........(..((((......))))..). 3
...........(.((((........)))).). 3
...........(.((((.......)))).).. 3
...........(.((((......)))).)... 3
...........(.(((((....))))).)... 3
...........((.......)).......... 3
...........((..(((.....)))..)).. 3
...........((..(((((...)))))..)) 3
...........((.((......)).))..... 3
...........((.(((....)))))...... 3
...........((.(((...))).))...... 3
...........((.((((...))))))..... 3
...........(((...((....))...))). 3
...........(((..((.....))..))).. 3
...........(((..((((....))))))). 3
...........(((.((.......)))))... 3
...........(((.((.....))...))).. 3
...........(((.(((......)))..))) 3
...........(((.(((......)))))).. 3
...........(((.(((.....)))..))). 3
...........(((.((((......))))))) 3
...........(((.((((.....))))))). 3
...........(((.(((((....)))))))) 3
...........(((.(((((...)))))))). 3
...........((((........).))).... 3
...........((((......).)))...... 3
...........((((.((((...)))))))). 3
...........(((((.......)).)))... 3
...........(((((.......))).))... 3
...........(((((.(....).)))))... 3
...........((((((........))).))) 3
...........((((((...))).)))..... 3
...........((((((.((...)).)))))) 3
...........(((((((......).)))))) 3
...........(((((((......)).))))) 3
...........(((((((......))).)))) 3
...........(((((((......)))).))) 3
...........((((((((....)).)))))) 3
...........((((((((...)).)))))). 3
..........(..((((.....))))..)... 3
..........(.((((......)))).).... 3
..........(.((((.....)))).)..... 3
..........(.(((((...))))).)..... 3
..........((..(((......)))..)).. 3
..........((..(((....)))..)).... 3
..........((..((((...))))..))... 3
..........((.((.......)).))..... 3
..........((.((......)).))...... 3
..........((.(((........)))))... 3
..........((.(((.....))).))..... 3
..........((.(((...)))))........ 3
..........((.((((......))))))... 3
..........((.((((...)))).))..... 3
..........((.(((((......))))).)) 3
..........(((............))).... 3
..........(((....)))(((.....))). 3
..........(((...((....))...))).. 3
..........(((...(((....))).))).. 3
..........(((..(....)..)))...... 3
..........(((..((.......))..))). 3
..........(((..((......))..))).. 3
..........(((..(((......)))..))) 3
..........(((..(((.....)))..))). 3
..........(((..((((.....))))))). 3
..........(((.(.........).)))... 3
..........(((.(.....).)))....... 3
..........(((.((.((...)).)).))). 3
..........(((.(((......))))))... 3
..........(((.(((.....))).)))... 3
..........(((.((((.......))))))) 3
..........(((.(((((....))))).))) 3
..........((((...(((...))).)))). 3
..........((((..(......)..)))).. 3
..........((((..(....)..)))).... 3
..........((((..(((.....))).)))) 3
..........((((..((((...)))).)))) 3
..........((((.(..........).)))) 3
..........((((.((........)))))). 3
..........((((.((......))))))... 3
..........((((.((....))))))..... 3
..........((((.(((.....)))..)))) 3
..........((((.(((.....))))))).. 3
..........((((.(((....)))))))... 3
..........((((.((((...)))))))).. 3
..........((((.(((((...))))))))) 3
..........(((((....))).))....... 3
..........(((((..((....))..))))) 3
..........(((((..((....)).))))). 3
..........(((((..(((....)))))))) 3
..........(((((.((.......))))))) 3
..........(((((.(((.....)))))))) 3
..........(((((.(((....)))))))). 3
..........(((((.(((...)))))))).. 3
..........((((((........).))))). 3
..........((((((.......)).)))).. 3
..........((((((.......))).))).. 3
..........((((((....)).))))..... 3
..........((((((....)))).))..... 3
..........((((((.(.....).)))))). 3
..........(((((((......)))..)))) 3
..........(((((((....))).))))... 3
..........(((((((....)))).)))... 3
..........(((((((...)))..))))... 3
..........(((((((...))))).)).... 3
.........(.(((........))).)..... 3
.........(.(((....))).)......... 3
.........(.(((((......))))).)... 3
.........(.(((((....))))).)..... 3
.........(.(((((((....))))))).). 3
.........((.......))............ 3
.........((...(((......)))...)). 3
.........((...(((.....)))...)).. 3
.........((..((((......))))..)). 3
.........((..(((((....)))))..)). 3
.........((.(.(((....))).).))... 3
.........((.((........)).))..... 3
.........((.((.....)).))........ 3
.........((.((....)).))......... 3
.........((.(((......)))))...... 3
.........((.(((...))).))........ 3
.........((.(((((.....)))))..)). 3
.........((.((((((......)))))))) 3
.........((.((((((....)))))))).. 3
.........((.((((((...)))))).)).. 3
.........((.(((((((....))))))))) 3
.........(((....)))..(((....))). 3
.........(((....)))((((.....)))) 3
.........(((...((....))...)))... 3
.........(((...(((.....))).))).. 3
.........(((...((((....))))))).. 3
.........(((..((.....))..))).... 3
.........(((..(((.....)))..))).. 3
.........(((..(((...)))..))).... 3
.........(((..((((...))))..))).. 3
.........(((..(((((...)))))..))) 3
.........(((.((...........)).))) 3
.........(((.((..........)).))). 3
.........(((.((........))))).... 3
.........(((.((......)).)))..... 3
.........(((.((....)))))........ 3
.........(((.(((.......))))))... 3
.........(((.((((......)))).))). 3
.........(((.((((....))))))).... 3
.........(((.(((((....)).))).))) 3
.........(((.(((((....))))).))). 3
.........(((.(((((...))))))))... 3
.........((((....).))).......... 3
.........((((....))))(((....))). 3
.........((((...(((...)))...)))) 3
.........((((...((((...)))))))). 3
.........((((..(....)..))))..... 3
.........((((..((........)).)))) 3
.........((((..((......))..)))). 3
.........((((..(((....)))...)))) 3
.........((((..(((...)))..)))).. 3
.........((((..((((...))))..)))) 3
.........((((.(........).))))... 3
.........((((.(.......).)))).... 3
.........((((.((.........)).)))) 3
.........((((.((........))..)))) 3
.........((((.((.......))))))... 3
.........((((.((......))..)))).. 3
.........((((.((....))...))))... 3
.........((((.(((....)))..)))).. 3
.........((((.((((.....)))))))). 3
.........((((.((((....)))).)))). 3
.........(((((......)).)))...... 3
.........(((((.....).))))....... 3
.........(((((....)).)))........ 3
.........(((((....))).))........ 3
.........(((((..((.....))..))))) 3
.........(((((..((....))...))))) 3
.........(((((..((...))..))))).. 3
.........(((((.(.....).))))).... 3
.........(((((.((.....)))))))... 3
.........(((((.(((....)))..))))) 3
.........(((((.(((....)))))))).. 3
.........(((((.(((...))))))))... 3
.........((((((........)).)))).. 3
.........((((((.......))).)))... 3
.........((((((.....)).))))..... 3
.........((((((....)).))))...... 3
.........((((((.(.....).)))))).. 3
.........((((((.((.....)).)))))) 3
.........((((((.(((....))))))))) 3
.........((((((.(((...))).)))))) 3
.........((((((.(((...))))))))). 3
.........(((((((........)).))))) 3
.........(((((((........)))).))) 3
.........(((((((.......))).)))). 3
.........(((((((......)).))))).. 3
.........(((((((......))).)))).. 3
.........(((((((......)))).))).. 3
.........(((((((......))))).)).. 3
.........(((((((....)))....)))). 3
.........(((((((.((...)).))))))) 3
.........((((((((....))))))))... 3
.........((((((((...)))))...))). 3
.........(((((((((....))).)))))) 3
.........(((((((((....))))))))). 3
.........((((((((((...)))))))))) 3
........(.(((.((......)).))).).. 3
........(.((((........)))).).... 3
........(.(((((.........))))).). 3
........(.(((((........))))).).. 3
........(.((((((......)))))).).. 3
........(.((((((.....)))))).)... 3
........((........))............ 3
........((....((((...))))....)). 3
........((..(.(((....))).)..)).. 3
........((..((((.......))))..)). 3
........((..((((......))))..)).. 3
........((..((((...))))..))..... 3
........((.((....)).)).......... 3
........((.(((.((.....)).))).)). 3
........((.((((..........)))).)) 3
........((.((((.........)))))).. 3
........((.((((.......)))).))... 3
........((.((((......)))).)).... 3
........((.((((......))))))..... 3
........((.((((.....)))).))..... 3
........((.(((((.......))))).)). 3
........((.((((((......)))))))). 3
........(((.....)))((((....)))). 3
........(((....))).(((......))). 3
........(((....(((....)))...))). 3
........(((....(((((....)))))))) 3
........(((...(((......))).))).. 3
........(((...(((.....)))...))). 3
........(((...(((....)))....))). 3
........(((...(((....))))))..... 3
........(((...((((...))))..))).. 3
........(((..((....))...)))..... 3
........(((..(((.....)))....))). 3
........(((..(((.....))).))).... 3
........(((..(((....)))....))).. 3
........(((..(((...)))..)))..... 3
........(((..((((....))))..))).. 3
........(((.(.(((......))).).))) 3
........(((.((...........)).))). 3
........(((.((.......)).)))..... 3
........(((.((...)).)))......... 3
........(((.(((..........)))))). 3
........(((.(((........))))))... 3
........(((.(((....)))..)))..... 3
........(((.((((.........))))))) 3
........(((.((((........))))))). 3
........(((.((((.....))))...))). 3
........(((.((((.....))))))).... 3
........(((.((((....))))..)))... 3
........(((.((((....)))))))..... 3
........(((.(((((...)))))..))).. 3
........(((.(((((...))))).)))... 3
........((((........)).))....... 3
........((((....)))).(((....))). 3
........((((....))))(((.....))). 3
........((((....(((....)))..)))) 3
........((((...((....))...)))).. 3
........((((...(((......))).)))) 3
........((((...(((...)))....)))) 3
........((((...(((...)))...)))). 3
........((((...((((....)))))))). 3
........((((..((......))....)))) 3
........((((..((......))..)))).. 3
........((((..((......)).))))... 3
........((((..((.....))....)))). 3
........((((..((...))..))))..... 3
........((((..(((.......))).)))) 3
........((((..((((....)))))))).. 3
........((((..((((...))))))))... 3
........((((.((..........)).)))) 3
........((((.((........))))))... 3
........((((.((.......)))))).... 3
........((((.((...)).))))....... 3
........((((.(((...)))))))...... 3
........((((.((((.....)).)))))). 3
........((((.((((....))))))))... 3
........((((.(((((.....))))))))) 3
........(((((......))).))....... 3
........(((((....))).))......... 3
........(((((...)))))(((....))). 3
........(((((...((......)).))))) 3
........(((((...((((...))))))))) 3
........(((((..(((....))).))))). 3
........(((((..(((....)))))))).. 3
........(((((..(((...)))..))))). 3
........(((((..((((....))))))))) 3
........(((((..((((...)))).))))) 3
........(((((.(......).))))).... 3
........(((((.(....).)))))...... 3
........(((((.((........))))))). 3
........(((((.((.......)).))))). 3
........(((((.(((....))).))))).. 3
........(((((.(((...))).)))))... 3
........(((((.((((...)))).))))). 3
........((((((..........))).))). 3
........((((((.......)))).)).... 3
........((((((......)))).))..... 3
........((((((....))).)))....... 3
........((((((..(....)..)))))).. 3
........((((((..((....))..)))))) 3
........((((((..(((....))))))))) 3
........((((((.((.....)).)))))). 3
........((((((.((....)).))).))). 3
........((((((.((....))))))))... 3
........(((((((.........))).)))) 3
........(((((((......))))...))). 3
........(((((((......)))).)))... 3
........(((((((.....)).))))).... 3
........(((((((....)).)))))..... 3
........(((((((....)))).)))..... 3
........(((((((...)))).)))...... 3
........((((((((.......))).))))) 3
........((((((((......))))).))). 3
........((((((((.....))))..)))). 3
........((((((((....))).)))))... 3
........((((((((...))))).))).... 3
........(((((((((.....))))).)))) 3
........(((((((((....)).))))))). 3
........(((((((((....)))))..)))) 3
........((((((((((....)))))))))) 3
........((((((((((...)))).)))))) 3
........((((((((((...)))))))))). 3
.......(.(((........))).)....... 3
.......(.(((.......))).)........ 3
.......(.((((((........)))))).). 3
.......((..........))........... 3
.......((...((......))...))..... 3
.......((...((((.....))))...)).. 3
.......((...((((....))))...))... 3
.......((...(((((....))))).))... 3
.......((..((.......))..))...... 3
.......((..(((.........)))..)).. 3
.......((..(((........)))..))... 3
.......((..(((......)))..))..... 3
.......((..(((((.....)))))..)).. 3
.......((.((........)).))....... 3
.......((.((......)).))......... 3
.......((.((.....)).)).......... 3
.......((.(((.............))))). 3
.......((.(((............))).)). 3
.......((.(((.....))).))........ 3
.......((.(((.((((....))))))).)) 3
.......((.((((.......))))))..... 3
.......((.((((.....)))).))...... 3
.......((.(((((........))))))).. 3
.......((.(((((.......))))).)).. 3
.......((.(((((......))))).))... 3
.......((.((((((........)))))))) 3
.......((.((((((......)))))).)). 3
.......(((......)))(((((...))))) 3
.......(((.....))).((((.....)))) 3
.......(((....))).....(((....))) 3
.......(((....))).((((......)))) 3
.......(((....)))(((......)))... 3
.......(((....)))(((....)))..... 3
.......(((....(((....)))....))). 3
.......(((....((((...))))....))) 3
.......(((...(((.......)))...))) 3
.......(((...((((.....))))..))). 3
.......(((...((((...))))....))). 3
.......(((..((......))..)))..... 3
.......(((..((......)).)))...... 3
.......(((..((....)).)))........ 3
.......(((..(((.......)))))).... 3
.......(((..(((.....)))..))).... 3
.......(((..(((.....))).)))..... 3
.......(((..((((......))))..))). 3
.......(((..((((......)))))))... 3
.......(((..((((.....))))...))). 3
.......(((..(((((....)))))..))). 3
.......(((.(.......).)))........ 3
.......(((.(....).)))........... 3
.......(((.(..(((....)))..).))). 3
.......(((.((............)).))). 3
.......(((.((.(((....))).)).))). 3
.......(((.(((.......))))))..... 3
.......(((.(((...))).)))........ 3
.......(((.(((.(((....))).)))))) 3
.......(((.((((.........)))).))) 3
.......(((.((((...)))))))....... 3
.......(((.(((((........)))))))) 3
.......((((....))))..(((.....))) 3
.......((((....((.....))....)))) 3
.......((((...((......))..)))).. 3
.......((((...(((.......))))))). 3
.......((((...(((....)))...)))). 3
.......((((...(((...)))....)))). 3
.......((((..(.((....)).)..)))). 3
.......((((..((.........))..)))) 3
.......((((..((.......))..)))).. 3
.......((((..((.......)).))))... 3
.......((((..(((........))).)))) 3
.......((((..(((........))))))). 3
.......((((..(((.......))).)))). 3
.......((((..(((.....)))....)))) 3
.......((((..((((....)))).)))).. 3
.......((((..((((...))))...)))). 3
.......((((..((((...))))..)))).. 3
.......((((.(........).))))..... 3
.......((((.(......)))))........ 3
.......((((.(.....).))))........ 3
.......((((.((.((......)).)))))) 3
.......((((.(((.........))).)))) 3
.......((((.(((......)))..)))).. 3
.......((((.(((.....))).)))).... 3
.......((((.(((.....)))))))..... 3
.......((((.((((.....)))).)))).. 3
.......((((.(((((.....))))).)))) 3
.......((((.(((((....))))).)))). 3
.......((((.((((((...)))))))))). 3
.......(((((.........)).)))..... 3
.......(((((.....)).)))......... 3
.......(((((....))).)).......... 3
.......(((((..((......))...))))) 3
.......(((((..((......))..))))). 3
.......(((((..((.....))..))))).. 3
.......(((((..(((......))).))))) 3
.......(((((..(((.....)))..))))) 3
.......(((((..(((.....))).))))). 3
.......(((((..(((....)))..))))). 3
.......(((((.(....).)))))....... 3
.......(((((.((........))))))).. 3
.......(((((.((....)))))))...... 3
.......(((((.(((.......))).))))) 3
.......(((((.(((.......)))))))). 3
.......(((((.(((......)).).))))) 3
.......(((((.(((......)))))))).. 3
.......(((((.(((.....))))))))... 3
.......(((((.(((....))).)))))... 3
.......(((((.((((....)))).)).))) 3
.......(((((.((((....)))).))))). 3
.......(((((.((((...)))))))))... 3
.......((((((.........))).)))... 3
.......((((((........))).))).... 3
.......((((((.......)).))))..... 3
.......((((((......).)))))...... 3
.......((((((......)).))))...... 3
.......((((((......)))).))...... 3
.......((((((....)))).))........ 3
.......((((((...(((...))).)))))) 3
.......((((((..((.....))..)))))) 3
.......((((((.(.......).)))))).. 3
.......((((((.(......).))))))... 3
.......((((((.((........)))))))) 3
.......((((((.((.......)).)))))) 3
.......((((((.((.......)))))))). 3
.......((((((.((.....)).)))))).. 3
.......(((((((........))))).)).. 3
.......(((((((......)).))))).... 3
.......(((((((...)))).)))....... 3
.......(((((((.(.....).))))))).. 3
.......((((((((......)))..))))). 3
.......((((((((......)))).)))).. 3
.......((((((((.....)).))))))... 3
.......((((((((.....))))...)))). 3
.......((((((((....)).)))))).... 3
.......((((((((....)))...))))).. 3
.......((((((((....)))..)))))... 3
.......((((((((....)))).)))).... 3
.......((((((((.((....)))))))))) 3
.......(((((((((......)).))))))) 3
.......(((((((((....))..))))))). 3
.......(((((((((...))))))))).... 3
.......((((((((((.....)))))))))) 3
......(.(((.....))).)........... 3
......(.(((....))).)............ 3
......(.((((.....)))).)......... 3
......(.(((((.......))))).)..... 3
......(.((((((((.....)))))))).). 3
......((...((((....))))...)).... 3
......((..(((...........)))..)). 3
......((..((((........))))..)).. 3
......((..((((.......))))..))... 3
......((..((((....))))..))...... 3
......((..(((((....)))))..)).... 3
......((.((.......)).))......... 3
......((.(((........))).))...... 3
......((.(((.......))).))....... 3
......((.((((...........)))).)). 3
......((.((((..........)))).)).. 3
......((.((((......))))))....... 3
......((.((((.(((....))))))).)). 3
......((.(((((......))))).)).... 3
......((.(((((...)))))))........ 3
......((.((((((.......)))))).)). 3
......((.((((((.....)))))).))... 3
......((.((((((...)))))).))..... 3
......(((....................))) 3
......(((..................))).. 3
......(((.....(((......)))...))) 3
......(((....)))...((((....)))). 3
......(((....)))..(((((....))))) 3
......(((....)))(((......))).... 3
......(((....)))(((((.....))))). 3
......(((....((((....))))...))). 3
......(((...((....))....)))..... 3
......(((...((....))..)))....... 3
......(((...(((....)))...))).... 3
......(((...(((((.....)))))..))) 3
......(((..(((......)))..))).... 3
......(((..(((......))).)))..... 3
......(((..(((...)))..)))....... 3
......(((..((((.....))))...))).. 3
......(((..(((((......)))))..))) 3
......(((..(((((......))))).))). 3
......(((..(((((((...)))))))))). 3
......(((.(.....).)))........... 3
......(((.(....).)))............ 3
......(((.(.((((....)))).).))).. 3
......(((.((........)))))....... 3
......(((.((.....))))).......... 3
......(((.((....)))))........... 3
......(((.((.((....)).)).))).... 3
......(((.(((.........))).)))... 3
......(((.((((.......))))...))). 3
......(((.((((.......))))))).... 3
......(((.(((((........)))))))). 3
......(((.(((((.......))))).))). 3
......(((.((((((.......))))))))) 3
......(((.((((((....))).))).))). 3
......((((........).)))......... 3
......((((......)))).(((....))). 3
......((((......(((......))))))) 3
......((((.....))))((((....)))). 3
......((((.....))))((((...)))).. 3
......((((.....(((....)))))))... 3
......((((....)))).(((....)))... 3
......((((....))))(((....))).... 3
......((((....))))((((.....)))). 3
......((((....((......))....)))) 3
......((((....((....))...))))... 3
......((((...))))(((((.....))))) 3
......((((...((.....))...))))... 3
......((((..((........))..)))).. 3
......((((..((........)).))))... 3
......((((..((......))..)))).... 3
......((((..((......)).))))..... 3
......((((..((...))..))))....... 3
......((((..(((.........))).)))) 3
......((((..(((.........))))))). 3
......((((..(((....)))..)))).... 3
......((((..(((...)))..))))..... 3
......((((..((((......))))..)))) 3
......((((..((((......)))).)))). 3
......((((..((((......)))))))).. 3
......((((..((((.....))))...)))) 3
......((((..((((....)))))))).... 3
......((((..((((...))))...)))).. 3
......((((..((((...))))..))))... 3
......((((..(((((....)))))..)))) 3
......((((.(..........).)))).... 3
......((((.(......).))))........ 3
......((((.((..........))))))... 3
......((((.((.......))))))...... 3
......((((.((.....)).))))....... 3
......((((.((.....))))))........ 3
......((((.((...)).))))......... 3
......((((.((.(........).)).)))) 3
......((((.(((.........))))))).. 3
......((((.(((......)))...)))).. 3
......((((.(((......))).)))).... 3
......((((.(((.....)))))))...... 3
......((((.(((....)))...)))).... 3
......((((.(((....)))..))))..... 3
......((((.(((.(......).))))))). 3
......((((.((((......)))).)))).. 3
......((((.((((.....)))))))).... 3
......((((.((((....)))).)))).... 3
......((((.(((((.......))))))))) 3
......((((.(((((......))))))))). 3
......((((.((((((....)))))).)))) 3
......(((((........)).)))....... 3
......(((((...)))))((((....)))). 3
......(((((...(((....)))..))))). 3
......(((((...(((...)))...))))). 3
......(((((..(......)..))))).... 3
......(((((..(((.......))).))))) 3
......(((((..(((....)))..))))).. 3
......(((((..((((....))))..))))) 3
......(((((.(((.......))).))))). 3
......(((((.(((.....))).)))))... 3
......(((((.(((.....)))))))).... 3
......(((((.(((....)))...))))).. 3
......(((((.(((....))).))))).... 3
......(((((.((((......))))))))). 3
......(((((.((((....)))))))))... 3
......(((((.(((((...)))))..))))) 3
......((((((..........)).))))... 3
......((((((........))).)))..... 3
......((((((.....)))).))........ 3
......((((((....)).))))......... 3
......((((((...(((....))))))))). 3
......((((((.(........).)))))).. 3
......((((((.(........)))))))... 3
......((((((.((........)).)))))) 3
......((((((.((.......)).)))))). 3
......((((((.((......))))))))... 3
......((((((.((.....)))))))).... 3
......((((((.((...)).)))).)).... 3
......((((((.(((......))))))))). 3
......((((((.(((....))).)))))).. 3
......((((((.((((....)))).)))))) 3
......(((((((......)))..)))).... 3
......(((((((......))).))))..... 3
......(((((((......)))).)))..... 3
......(((((((....)))..))))...... 3
......(((((((....)))).)))....... 3
......(((((((..((....))..))))))) 3
......(((((((.((......)).))))))) 3
......((((((((.........)))).)))) 3
......((((((((........)).)))))). 3
......((((((((........)))).)))). 3
......((((((((.......)))).)))).. 3
......((((((((......)))).))))... 3
......((((((((....))).)))))..... 3
......((((((((...)))).))))...... 3
......(((((((((........))))))))) 3
......(((((((((....))).))))))... 3
......(((((((((...)))))))))..... 3
......((((((((((.....))))).))))) 3
......((((((((((.....)))))))))). 3
......((((((((((....))).))))))). 3
......((((((((((....))))).))))). 3
......((((((((((....)))))).)))). 3
.....(..((((...))))..).......... 3
.....(.(((....))).)............. 3
.....(.((((((..........)))))).). 3
.....((.......))................ 3
.....((...(((.......)))...)).... 3
.....((...((((.....))))...)).... 3
.....((...(((((......)))))...)). 3
.....((..(((........)))..))..... 3
.....((..(((((....)))))..))..... 3
.....((..((((((....))))))..))... 3
.....((.(......).))............. 3
.....((.((........)).))......... 3
.....((.((.....)).))............ 3
.....((.((....)).))............. 3
.....((.((.((....)).)).))....... 3
.....((.((.(((.......))).)).)).. 3
.....((.(((.....)))))........... 3
.....((.(((.((((....)))).))).)). 3
.....((.((((.............)))).)) 3
.....((.((((..........)))).))... 3
.....((.((((.........)))).)).... 3
.....((.((((.......))))))....... 3
.....((.(((((..........))))).)). 3
.....((.(((((.........))))).)).. 3
.....((.(((((....)))))..))...... 3
.....((.(((((...))))).))........ 3
.....((.(((((((......))))))).)). 3
.....((.(((((((.....))))))).)).. 3
.....((.((((((((.....)))))))).)) 3
.....((.((((((((...)))).)))).)). 3
.....(((.................))).... 3
.....(((......)))(((........))). 3
.....(((......)))((((.....)))).. 3
.....(((.....)))((((.......)))). 3
.....(((....)))....(((((...))))) 3
.....(((....)))((((........)))). 3
.....(((....(((......)))....))). 3
.....(((....(((....)))...))).... 3
.....(((....((((......))))..))). 3
.....(((....((((....))))....))). 3
.....(((....((((...))))....))).. 3
.....(((...((........))...)))... 3
.....(((...(((....)))....))).... 3
.....(((...((((....))))...)))... 3
.....(((...((((....)))))))...... 3
.....(((...(((((......))))).))). 3
.....(((...(((((......)))))))).. 3
.....(((...(((((....)))))....))) 3
.....(((...(((((....)))))...))). 3
.....(((..((.....))..)))........ 3
.....(((..(((.......)))...)))... 3
.....(((..(((....)))...)))...... 3
.....(((..((((.....))))..))).... 3
.....(((..((((.....)))).)))..... 3
.....(((..((((...))))..)))...... 3
.....(((..(((((....)))))..)))... 3
.....(((.((........))..)))...... 3
.....(((.((...)).)))............ 3
.....(((.((.(......).)).)))..... 3
.....(((.((.((....)).)).)))..... 3
.....(((.((.(((((...))))).)).))) 3
.....(((.(((.............))).))) 3
.....(((.(((...........))).))).. 3
.....(((.(((...))).))).......... 3
.....(((.((((.........)))).))).. 3
.....(((.((((.......))))..)))... 3
.....(((.((((......)))))))...... 3
.....(((.(((((.......))))).))).. 3
.....(((.(((((....))))).)))..... 3
.....((((.....((.....)).....)))) 3
.....((((....(((.....)))....)))) 3
.....((((....((((....))))..)))). 3
.....((((...)))).(((.....))).... 3
.....((((...((.....))...)))).... 3
.....((((...(((........))).)))). 3
.....((((...(((......))).))))... 3
.....((((...(((....)))..)))).... 3
.....((((...(((....))).))))..... 3
.....((((...(((....)))))))...... 3
.....((((...(((...)))...)))).... 3
.....((((...((((......))))..)))) 3
.....((((..(......)..))))....... 3
.....((((..((........))..))))... 3
.....((((..((....))..))))....... 3
.....((((..(((........)))..)))). 3
.....((((..(((....)))....))))... 3
.....((((..(((....)))))))....... 3
.....((((..(((...)))))))........ 3
.....((((..((((.......))))..)))) 3
.....((((..((((....)))).)))).... 3
.....((((..(((((......))))))))). 3
.....((((.(...........).)))).... 3
.....((((.(.........).))))...... 3
.....((((.(........).))))....... 3
.....((((.(.....).)))).......... 3
.....((((.((............)))))).. 3
.....((((.((..........)))))).... 3
.....((((.((.........))))))..... 3
.....((((.((.....))))))......... 3
.....((((.((.((........)).)))))) 3
.....((((.(((..........))).)))). 3
.....((((.(((.....))).))))...... 3
.....((((.((((.........)))))))). 3
.....((((.((((........)))).)))). 3
.....((((.((((......)))).))))... 3
.....((((.((((......)))))))).... 3
.....((((.((((.....)))).)))).... 3
.....((((.((((.....))))))))..... 3
.....((((.(((((......))))).)))). 3
.....((((.(((((....))))).))))... 3
.....((((.((((((......)))))))))) 3
.....(((((........))).))........ 3
.....(((((.....))).))........... 3
.....(((((.....)))))(((....))).. 3
.....(((((.....((....))...))))). 3
.....(((((....)).)))............ 3
.....(((((....))))).((((...)))). 3
.....(((((...(((.......)))))))). 3
.....(((((...(((....)))...))))). 3
.....(((((..(........)..)))))... 3
.....(((((..((.....))....))))).. 3
.....(((((..(((.....)))..))))).. 3
.....(((((..(((.....)))))))).... 3
.....(((((..(((....)))...))))).. 3
.....(((((..(((...)))..))))).... 3
.....(((((..((((....))))..))))). 3
.....(((((.(..........).)))))... 3
.....(((((.(.((.....)).).))))).. 3
.....(((((.((..........)).))))). 3
.....(((((.(((........))).))))). 3
.....(((((.(((.......)))..))))). 3
.....(((((.(((.......))))))))... 3
.....(((((.(((....))))))))...... 3
.....(((((.(((...))).)))))...... 3
.....(((((.(((...))))))))....... 3
.....(((((.((((.....))))...))))) 3
.....((((((..........)))).)).... 3
.....((((((.........))).)))..... 3
.....((((((........)).))))...... 3
.....((((((........))).)))...... 3
.....((((((..(.....)..)))))).... 3
.....((((((.((......))..)))))).. 3
.....((((((.((......)).))))))... 3
.....((((((.((....))))))))...... 3
.....((((((.(((......))).)))))). 3
.....((((((.(((....))).))))))... 3
.....((((((.((((.....)))).)))))) 3
.....(((((((...........)))).))). 3
.....(((((((..........)))).))).. 3
.....(((((((.....))))..)))...... 3
.....(((((((....).))))))........ 3
.....(((((((...)))).)))......... 3
.....(((((((.((.....)).))))))).. 3
.....(((((((.(((...))).)).))))). 3
.....(((((((.(((...))).))))))).. 3
.....((((((((..........)))).)))) 3
.....((((((((.........)))).)))). 3
.....((((((((........)).)))))).. 3
.....((((((((........))).))))).. 3
.....((((((((........)))).)))).. 3
.....((((((((........))))).))).. 3
.....((((((((.......)))).))))... 3
.....((((((((......)))).)))).... 3
.....((((((((......))))))))..... 3
.....((((((((....)))..)))))..... 3
.....((((((((....))).)))))...... 3
.....((((((((.((.....)).)))))))) 3
.....(((((((((........)))).))))) 3
.....(((((((((.......))).)))))). 3
.....(((((((((.......))))).)))). 3
.....(((((((((.....)))..)))))).. 3
.....(((((((((.....)))))...)))). 3
.....(((((((((....)))))..))))... 3
.....(((((((((....)))))))))..... 3
....(.(((....))).).............. 3
....(.((((..............)))).).. 3
....(.((((..(((......)))..)))).) 3
....(.(((((.....))))).)......... 3
....(.(((((....))))).).......... 3
....(.((((((.......)))))).)..... 3
....((..((((............))))..)) 3
....((..((((....))))..))........ 3
....((..((((((........))))))..)) 3
....((..((((((....))))))..)).... 3
....((.((..........)).))........ 3
....((.((..(((((....))))).)).)). 3
....((.(((...........))).))..... 3
....((.(((.....)))))............ 3
....((.(((...))).))............. 3
....((.(((...(((....)))...))).)) 3
....((.(((.((....)).))).))...... 3
....((.((((...........)))).))... 3
....((.((((...))))))............ 3
....((.((((.((.......)).)))).)). 3
....((.((((((..........)))))))). 3
....((.((((((....))))))))....... 3
....(((.....................))). 3
....(((........)))((((.....)))). 3
....(((......))).((((......)))). 3
....(((.....)))...((((....)))).. 3
....(((.....(((.....))).....))). 3
....(((.....(((....))).....))).. 3
....(((.....(((...))).....)))... 3
....(((.....((((...))))......))) 3
....(((....)))....(((.......))). 3
....(((....)))..(((((.....))))). 3
....(((....)))(((.....)))....... 3
....(((....(((........)))....))) 3
....(((....((((.....))))....))). 3
....(((....((((...))))....)))... 3
....(((....((((((...)))))))))... 3
....(((...(((....)))....)))..... 3
....(((...((((......))))..)))... 3
....(((..(....)..)))............ 3
....(((..((....)).)))........... 3
....(((..((((.........))))..))). 3
....(((..((((......))))..))).... 3
....(((..(((((.....)))))....))). 3
....(((..(((((...))))).)))...... 3
....(((.(....).))).............. 3
....(((.((............)).))).... 3
....(((.((......)))))........... 3
....(((.((.....))..))).......... 3
....(((.((.....)))))............ 3
....(((.((.(((....))).)).))).... 3
....(((.(((...........))).)))... 3
....(((.(((.........))).)))..... 3
....(((.(((.(((....)))))).)))... 3
....(((.((((..........)))))))... 3
....(((.((((......)))).)))...... 3
....(((.((((......)))))))....... 3
....(((.((((...))))))).......... 3
....(((.(((((........))))))))... 3
....(((.(((((......))))).))).... 3
....(((.(((((.....))))).)))..... 3
....(((.(((((....))))).)))...... 3
....(((.((((((.......)))))).))). 3
....(((.((((((......)))))).))).. 3
....((((.....)).)).............. 3
....((((.....))))..((((....)))). 3
....((((.....)))).(((....))).... 3
....((((.....(((....))).....)))) 3
....((((....)))).((((....))))... 3
....((((....))))(((....)))...... 3
....((((....))))((((....)))).... 3
....((((....(((.....)))....)))). 3
....((((....((((...))))....)))). 3
....((((....(((((....))))))))).. 3
....((((...))))..((((......)))). 3
....((((...(((........)))...)))) 3
....((((...((((......)))).)))).. 3
....((((...((((.....))))...)))). 3
....((((...((((....))))...)))).. 3
....((((..(..........)..)))).... 3
....((((..(....)..)))).......... 3
....((((..((............)).)))). 3
....((((..((...........))..)))). 3
....((((..((.........))..))))... 3
....((((..(((........)))..)))).. 3
....((((..(((.......)))..))))... 3
....((((..(((......)))))))...... 3
....((((..(((....)))..))))...... 3
....((((..((((....))))..)))).... 3
....((((..(((((.......))))))))). 3
....((((.(.......).))))......... 3
....((((.(....)))))............. 3
....((((.(.(((....))).)))))..... 3
....((((.((.......)).))))....... 3
....((((.((.((....)).))))))..... 3
....((((.(((.........))))))).... 3
....((((.(((.......)))...))))... 3
....((((.(((.((.....)).))).)))). 3
....((((.((((.........)))))))).. 3
....((((.((((........))))..)))). 3
....((((.((((........))))))))... 3
....((((.((((.......)))).))))... 3
....((((.((((......)))).)))).... 3
....((((.((((......))))))))..... 3
....((((.((((....))))))))....... 3
....((((.((((...)))).))))....... 3
....((((.((((...))))))))........ 3
....((((.(((((........))))).)))) 3
....(((((........)).)))......... 3
....(((((......).))))........... 3
....(((((......))).))........... 3
....(((((......((((....))))))))) 3
....(((((.....)).)))............ 3
....(((((....)).)))............. 3
....(((((....))))).(((.....))).. 3
....(((((....))))).((((.....)))) 3
....(((((....)))))(((........))) 3
....(((((....((....))....))))).. 3
....(((((....(((((....)))))))))) 3
....(((((...(((.......)))..))))) 3
....(((((...((((....))))..))))). 3
....(((((..((....))...)))))..... 3
....(((((..((....))..)))))...... 3
....(((((..((....)))))))........ 3
....(((((..(((.......)))...))))) 3
....(((((..(((.......)))..))))). 3
....(((((..(((....)))..))))).... 3
....(((((..(((...)))..)))))..... 3
....(((((..((((......))))..))))) 3
....(((((..((((....))))..))))).. 3
....(((((..((((....))))))))).... 3
....(((((.(.............).))))). 3
....(((((.(.......).)))))....... 3
....(((((.((............)).))))) 3
....(((((.((........)).))))).... 3
....(((((.((........)))))))..... 3
....(((((.((.......)).)))))..... 3
....(((((.((......)))))))....... 3
....(((((.((...)).)))))......... 3
....(((((.(((.........))).))))). 3
....(((((.(((.......))).)))))... 3
....(((((.(((......))))))))..... 3
....(((((.(((.....)))...)))))... 3
....(((((.(((.....))).)))))..... 3
....(((((.((((.....))))..))))).. 3
....(((((.(((((...))))).)))))... 3
....((((((........)))).))....... 3
....((((((.......))).)))........ 3
....((((((......)))).))......... 3
....((((((....(((...)))...)))))) 3
....((((((..((......))...)))))). 3
....((((((..((.....))..))))))... 3
....((((((..(((.....)))..)))))). 3
....((((((..((((....))))..)))))) 3
....((((((.(........)))))))..... 3
....((((((.(.....).))))))....... 3
....((((((.((...........)))))))) 3
....((((((.((....)).))))))...... 3
....((((((.(((........))))))))). 3
....((((((.(((......))).)))))).. 3
....((((((.(((....)))))))))..... 3
....((((((.((((...)))).))))))... 3
....(((((((.............))).)))) 3
....(((((((........)).)))))..... 3
....(((((((........))).))))..... 3
....(((((((......))).))))....... 3
....(((((((....)))..))))........ 3
....(((((((...))).)))).......... 3
....(((((((.((........)).))))))) 3
....(((((((.((......)).))))))).. 3
....((((((((...........))))).))) 3
....((((((((.........))).))))).. 3
....((((((((.........))))))))... 3
....((((((((........))))).)))... 3
....((((((((.......)).)))))).... 3
....((((((((......)))).))))..... 3
....((((((((.....))))...)))).... 3
....((((((((.....)))).))))...... 3
....((((((((.(........).)))))))) 3
....(((((((((......))))))))).... 3
....(((((((((....)))).)))))..... 3
....(((((((((....)))))))))...... 3
....(((((((((...))).))))))...... 3
....((((((((((........)))))))))) 3
....((((((((((.......)))))))))). 3
....((((((((((.....))).))))))).. 3
...(.(((((.......))))).)........ 3
...(.(((((......))))).)......... 3
...(.((((((.........)))))).).... 3
...((...(((......)))..))........ 3
...((..((......))..))........... 3
...((..((.....))..))............ 3
...((..(((.........)))..))...... 3
...((..(((........)))..))....... 3
...((..(((.....)))..)).......... 3
...((..((((..........))))..))... 3
...((..((((......)).))..))...... 3
...((..((((......))))..))....... 3
...((..((((....))))..))......... 3
...((..(((((.....)))))..))...... 3
...((..((((((....))))))..))..... 3
...((.(((..........))).))....... 3
...((.(((.........))).))........ 3
...((.(((......)))))............ 3
...((.(((.....))).))............ 3
...((.((((...........)))).)).... 3
...((.((((.........)))).))...... 3
...((.((((.....)))).)).......... 3
...((.((((...)))).))............ 3
...((.((((...))))))............. 3
...((.(((((............))))).)). 3
...((.(((((.....))))).))........ 3
...((.(((((....))))).))......... 3
...((.((((((.......)))))).)).... 3
...((.((((((.....)))))).))...... 3
...((.(((((((.....)))))))))..... 3
...((.((((((((......)))))))).)). 3
...(((.......)))(((((......))))) 3
...(((......)))((((....))))..... 3
...(((......)))((((((....)))))). 3
...(((......(((.....))).....))). 3
...(((.....(((.......))).....))) 3
...(((.....(((((......)))))))).. 3
...(((....)))...(((......))).... 3
...(((....)))..((((........)))). 3
...(((....((.((....)).))...))).. 3
...(((....((((........))))..))). 3
...(((...((....))...)))......... 3
...(((...(((.....)))...)))...... 3
...(((...((((......))))...)))... 3
...(((...(((((......)))))...))). 3
...(((..((........))...)))...... 3
...(((..((......))..)))......... 3
...(((..(((........))))))....... 3
...(((..(((.......)))..)))...... 3
...(((..(((.....)))....)))...... 3
...(((..(((.....)))..)))........ 3
...(((..(((.((.....)).)))..))).. 3
...(((..((((.......))))..))).... 3
...(((..((((......)))).)))...... 3
...(((..((((.....))))..)))...... 3
...(((..((((....))))...)))...... 3
...(((..(((((.....))))).)))..... 3
...(((..(((((....)))))..)))..... 3
...(((.((........))))).......... 3
...(((.((.....))..)))........... 3
...(((.((...)).))).............. 3
...(((.((.((...)).)).)))........ 3
...(((.(((...............)))))). 3
...(((.(((..............))).))). 3
...(((.(((.......))))))......... 3
...(((.(((...(((....))).))).))). 3
...(((.(((.((........)).))).))). 3
...(((.((((........)))).)))..... 3
...(((.((((.......)))).)))...... 3
...(((.((((....))))))).......... 3
...(((.((((...))))..)))......... 3
...(((.(((((...........))))).))) 3
...(((.(((((....))))).)))....... 3
...(((.((((((........))).))).))) 3
...(((.((((((......))))))..))).. 3
...(((.((((((....).))))).))).... 3
...((((........))))((((...)))).. 3
...((((.......))))(((((...))))). 3
...((((......))))((....))....... 3
...((((......))))((((.......)))) 3
...((((......))))(((((...))))).. 3
...((((.....))))...(((......))). 3
...((((....))))..((((......)))). 3
...((((....))))..(((((.....))))) 3
...((((....)))).((((........)))) 3
...((((....)))).((((....)))).... 3
...((((....))))(((.....)))...... 3
...((((....))))((((.....)))).... 3
...((((....))))(((((.....))))).. 3
...((((....((.......)).....)))). 3
...((((....((((....)))).....)))) 3
...((((....(((((......))))))))). 3
...((((...(((.........)))...)))) 3
...((((...(((........)))...)))). 3
...((((...(((......)))..)))).... 3
...((((...(((.....)))...)))).... 3
...((((...(((....))).))))....... 3
...((((...((((........)))))))).. 3
...((((...((((.......))))..)))). 3
...((((..(........)..))))....... 3
...((((..((............))..)))). 3
...((((..((......)).))))........ 3
...((((..(((......)))..))))..... 3
...((((..(((......))).))))...... 3
...((((..((((.........)))).)))). 3
...((((..((((......)))).)))).... 3
...((((..((((....)))).))))...... 3
...((((..(((((...))))).))))..... 3
...((((..((((((....))))))..)))). 3
...((((.(................).)))). 3
...((((.(...........).))))...... 3
...((((.(..........).))))....... 3
...((((.(.........).))))........ 3
...((((.(........).))))......... 3
...((((.(........))))).......... 3
...((((.((............)))))).... 3
...((((.((..........))))))...... 3
...((((.((........)).))))....... 3
...((((.((.......))))))......... 3
...((((.((......))..))))........ 3
...((((.(((............))).)))). 3
...((((.(((.......)))))))....... 3
...((((.(((....)))..))))........ 3
...((((.(((.((....)).))).))))... 3
...((((.((((...........)))).)))) 3
...((((.((((........)))).))))... 3
...((((.((((......))))..)))).... 3
...((((.((((......)))).))))..... 3
...((((.((((....))))...))))..... 3
...((((.(((((.......)))))...)))) 3
...(((((...............)).)))... 3
...(((((.........))).))......... 3
...(((((........))).)).......... 3
...(((((.......))))).(((.....))) 3
...(((((......).))))............ 3
...(((((......)).)))............ 3
...(((((......)))))(((......))). 3
...(((((.....)).)))............. 3
...(((((.....))).))............. 3
...(((((....).)))).............. 3
...(((((....)).))).............. 3
...(((((....)))))..((((....)))). 3
...(((((....))))).(((......))).. 3
...(((((....)))))(((....)))..... 3
...(((((....)))))((((......)))). 3
...(((((....)))))((((....))))... 3
...(((((....((....)).....))))).. 3
...(((((....(((....))).....))))) 3
...(((((....(((....)))...))))).. 3
...(((((....((((...))))....))))) 3
...(((((...(((......)))...))))). 3
...(((((..(....)..)))))......... 3
...(((((..((......))..)))))..... 3
...(((((..(((.......)))....))))) 3
...(((((..(((....)))..)))))..... 3
...(((((..((((........))))))))). 3
...(((((..((((.....))))))))).... 3
...(((((..((((....))))..)))))... 3
...(((((..((((....)))))))))..... 3
...(((((.(.......).)))))........ 3
...(((((.(......).)))))......... 3
...(((((.(......)))))).......... 3
...(((((.((..........)).)))))... 3
...(((((.((....))))))).......... 3
...(((((.(((...........)))))))). 3
...(((((.(((........)))..))))).. 3
...(((((.(((........))).)))))... 3
...(((((.(((....)))..)))))...... 3
...(((((.(((....))).)).)))...... 3
...(((((.((((......)))).)))))... 3
...(((((.((((....)))))))))...... 3
...(((((.(((((.....)))))...))))) 3
...(((((.(((((....)))))..))))).. 3
...((((((.................)))))) 3
...((((((........)).))))........ 3
...((((((.......))).)))......... 3
...((((((......))).))).......... 3
...((((((....))..))))........... 3
...((((((....)).))))............ 3
...((((((....))).)))............ 3
...((((((....)))).))............ 3
...((((((....))))))(((....)))... 3
...((((((...(((......))))))))).. 3
...((((((..((......))..))))))... 3
...((((((..(((.....)))..)))))).. 3
...((((((..(((....)))..))))))... 3
...((((((..((((....))))))))))... 3
...((((((.((........)).))))))... 3
...((((((.((........)))))))).... 3
...((((((.((......)).))))))..... 3
...(((((((...........)).)))))... 3
...(((((((..........)).))))).... 3
...(((((((.......))).))))....... 3
...(((((((.......)))).)))....... 3
...(((((((......)).)))))........ 3
...(((((((.....))).))))......... 3
...(((((((....))).)))).......... 3
...(((((((..(((....))))))))))... 3
...((((((((...........)))).)))). 3
...((((((((........))))...)))).. 3
...((((((((......)))...))))).... 3
...((((((((.....)).))))))....... 3
...((((((((....))))...))))...... 3
...((((((((....)))).))))........ 3
...((((((((....)))))...)))...... 3
...((((((((....))))).)))........ 3
...((((((((...)))))..)))........ 3
...(((((((((..........))))))))). 3
...(((((((((........)))).))))).. 3
...(((((((((........)))))))))... 3
...(((((((((.....)))))))))...... 3
...(((((((((.(......).))))))))). 3
...((((((((((....))))))....)))). 3
...(((((((((((.....)))).))))))). 3
..(..((((....))))..)............ 3
..(.(((.....))).)............... 3
..(.((((....)))).).............. 3
..(.((((...)))).)............... 3
..(.(((((.....))))).)........... 3
..(.(((((((........))))))).).... 3
..((............)).............. 3
..((....))........(((((....))))) 3
..((...((......))...)).......... 3
..((...(((....)))...)).......... 3
..((...(((((......)))))...)).... 3
..((..((((((......)))))).))..... 3
..((.((........)).))............ 3
..((.(((........))).)).......... 3
..((.(((........)))))........... 3
..((.((((............)))).)).... 3
..((.((((....))))))............. 3
..((.(((((...))))).))........... 3
..((.((((((...)))))).))......... 3
..(((.....................)))... 3
..(((...................)))..... 3
..(((..................)))...... 3
..(((.................)))....... 3
..(((........)))((((........)))) 3
..(((........)))((((....)))).... 3
..(((........)))(((((.....))))). 3
..(((......))).....((((....)))). 3
..(((......)))..((((....)))).... 3
..(((......)))(((((......))))).. 3
..(((.....)))((((.....))))...... 3
..(((.....(((......))).....))).. 3
..(((.....((((...)))).....)))... 3
..(((.....(((((....))))).....))) 3
..(((....)))......((((.....)))). 3
..(((....)))((((......))))...... 3
..(((....)))((((.....))))....... 3
..(((....)))(((((.......)))))... 3
..(((....(((.....)))..)))....... 3
..(((....((((.........))))...))) 3
..(((....((((.....))))....)))... 3
..(((...)))....(((((....)))))... 3
..(((...((.......))...)))....... 3
..(((...(((.......)))...)))..... 3
..(((...(((...)))...)))......... 3
..(((...(((.(......).))).))).... 3
..(((...((((.......))))...)))... 3
..(((...((((.....))))...)))..... 3
..(((...((((...))))...)))....... 3
..(((...(((((.....)))))...)))... 3
..(((...(((((....)))))..)))..... 3
..(((...((((((....))))))...))).. 3
..(((..(....)..))).............. 3
..(((..(((.........)))..)))..... 3
..(((..(((......))).)))......... 3
..(((..(((.....)))...)))........ 3
..(((..(((.....)))..)))......... 3
..(((..(((.....))).))).......... 3
..(((..(((....))))))............ 3
..(((..(((...)))..)))........... 3
..(((..((((......))))..)))...... 3
..(((..((((......)))).)))....... 3
..(((..((((.....))))..)))....... 3
..(((..(((((.....))))).)))...... 3
..(((..(((((...))))).)))........ 3
..(((..((((((....))))))..))).... 3
..(((.(........).)))............ 3
..(((.((.........))))).......... 3
..(((.((........)).))).......... 3
..(((.((......)))))............. 3
..(((.((...)).)))............... 3
..(((.((.((......)).)).)))...... 3
..(((.((.(((....))).)).)))...... 3
..(((.(((...............))).))). 3
..(((.(((...........))).)))..... 3
..(((.(((....))))))............. 3
..(((.(((...)))))).............. 3
..(((.(((.((........)).))).))).. 3
..(((.((((..............)))).))) 3
..(((.((((......)))))))......... 3
..(((.((((....))))...)))........ 3
..(((.((((...))))..))).......... 3
..(((.(((((.........))))).)))... 3
..(((.(((((........))))))))..... 3
..(((.(((((......))))).)))...... 3
..(((.((((((..........)))))).))) 3
..(((.((((((........)))))).))).. 3
..(((.(((((((....))))))).))).... 3
..((((......................)))) 3
..((((........))))(((((....))))) 3
..((((......).)))............... 3
..((((......))))....(((.....))). 3
..((((.....))))....(((...))).... 3
..((((.....)))).(((......))).... 3
..((((.....(((....))).....)))).. 3
..((((.....((((...)))).....)))). 3
..((((....))))..((((.......)))). 3
..((((....))))..((((......)))).. 3
..((((....))))(((......)))...... 3
..((((....))))((((((....)))))).. 3
..((((....((....))....))))...... 3
..((((....(((.....))).....)))).. 3
..((((....(((....)))....)))).... 3
..((((....((((.....))))))))..... 3
..((((....((((....))))....)))).. 3
..((((...))))....(((((....))))). 3
..((((...))))...(((....)))...... 3
..((((...))))(((((........))))). 3
..((((...((........)).))))...... 3
..((((...((....))...))))........ 3
..((((...((....)).)))).......... 3
..((((...(((........)))...)))).. 3
..((((...(((......)))...)))).... 3
..((((...(((....))).))))........ 3
..((((...(((...)))..))))........ 3
..((((...((((.......)))))))).... 3
..((((...((((.....))))))))...... 3
..((((..(........)..))))........ 3
..((((..((.........))..))))..... 3
..((((..((....))..)))).......... 3
..((((..((.((....)).))..)))).... 3
..((((..(((..........))).))))... 3
..((((..(((........)))..)))).... 3
..((((..(((......))).))))....... 3
..((((..(((.....)))..))))....... 3
..((((..(((....)))..))))........ 3
..((((..((((...)))).))))........ 3
..((((..(((((.......)))))..)))). 3
..((((..(((((.....)))))..))))... 3
..((((..(((((....))))).))))..... 3
..((((.(...........).))))....... 3
..((((.(........).)))).......... 3
..((((.(.((......)).).))))...... 3
..((((.((...............)).)))). 3
..((((.((.............)).))))... 3
..((((.((...........))))))...... 3
..((((.((.........)).))))....... 3
..((((.((........))))))......... 3
..((((.((.......)))))).......... 3
..((((.((......))..))))......... 3
..((((.((.(.....).)).))))....... 3
..((((.((.(((........))).)).)))) 3
..((((.(((.........))).))))..... 3
..((((.(((........)))...)))).... 3
..((((.(((......)))..))))....... 3
..((((.(((((.......)))))...)))). 3
..((((.(((((.......))))).))))... 3
..((((.(((((.....)))))))))...... 3
..((((.(((((...)))))))))........ 3
..((((.((((((....)))))).)))).... 3
..(((((...........))).))........ 3
..(((((......)).)))............. 3
..(((((......))).))............. 3
..(((((......))))).((((....)))). 3
..(((((......)))))(((....))).... 3
..(((((.....((....)).....))))).. 3
..(((((....)))))......(((....))) 3
..(((((....)))))...(((......))). 3
..(((((....)))))...(((...))).... 3
..(((((....))))).((((......)))). 3
..(((((....))))).((((....))))... 3
..(((((....)))))(((......))).... 3
..(((((....((........))....))))) 3
..(((((....((((....))))....))))) 3
..(((((...))).))................ 3
..(((((...((........))....))))). 3
..(((((..(.......)..)))))....... 3
..(((((..(((...)))..)))))....... 3
..(((((..((((.....))))..)))))... 3
..(((((.(....).)))))............ 3
..(((((.((.......)))))))........ 3
..(((((.((......)))))))......... 3
..(((((.(((.........))).)))))... 3
..(((((.(((........))).))))).... 3
..(((((.(((......))).)))))...... 3
..(((((.((((.........)))).))))). 3
..(((((.((((........)))))))))... 3
..(((((.((((......))))....))))). 3
..(((((.((((...))))..)))))...... 3
..(((((.(((((...)))))..))))).... 3
..((((((........))).)))......... 3
..((((((.......)))).)).......... 3
..((((((......)).))))........... 3
..((((((....))))))..(((.....))). 3
..((((((....))))))(((....))).... 3
..((((((...)))).)).............. 3
..((((((..(....)..))))))........ 3
..((((((..((........))..)))))).. 3
..((((((..(((.......)))..)))))). 3
..((((((..((((....)))).))))))... 3
..((((((.(........).))))))...... 3
..((((((.((.....))..))))))...... 3
..((((((.((....))))))))......... 3
..((((((.(((.......))))))))).... 3
..((((((.(((......)))))))))..... 3
..((((((.(((....))).))))))...... 3
..((((((.(((....)))))))))....... 3
..((((((.(((...)))))))))........ 3
..((((((.(((.((....)).))))))))). 3
..(((((((.........))).))))...... 3
..(((((((........)))).)))....... 3
..(((((((....)))..)))).......... 3
..(((((((....)))).)))........... 3
..(((((((...(((...)))...))))))). 3
..(((((((.((........)).))))))).. 3
..((((((((..........)))).))))... 3
..((((((((.......)))).))))...... 3
..((((((((......)).))))))....... 3
..((((((((......))).)))))....... 3
..((((((((.....)).))))))........ 3
..((((((((....))))..))))........ 3
..(((((((((..........))))))))).. 3
..(((((((((........))))).))))... 3
..(((((((((........))))))))).... 3
..(((((((((.....))))))..)))..... 3
..(((((((((...))))))...)))...... 3
..(((((((((((...)))))))))))..... 3
.(.((((...........)))).)........ 3
.(.((((.........)))).).......... 3
.(.((((...)))).)................ 3
.(.(((((...........))))).)...... 3
.(.(((((.....))))).)............ 3
.((...(((......)))...))......... 3
.((...((((......))))....))...... 3
.((...((((....))))...))......... 3
.((...(((((........))))).))..... 3
.((...(((((....)))))...))....... 3
.((..(....)..))................. 3
.((..((.....))..)).............. 3
.((..((.((.....)).))..))........ 3
.((..(((.............)))..)).... 3
.((..(((........)))..))......... 3
.((..(((.......)))..)).......... 3
.((..(((....))).)).............. 3
.((..(((.((......)).)))..))..... 3
.((..(((.(((....))).)))..))..... 3
.((..((((........))))..))....... 3
.((..((((.......))))..))........ 3
.((..((((......))))..))......... 3
.((..(((((.......)))))..))...... 3
.((..(((((...)))))..)).......... 3
.((.(.(((((....))))).).))....... 3
.((.((........)))).............. 3
.((.((....)))).................. 3
.((.((.(((...))).)).)).......... 3
.((.(((...........))).))........ 3
.((.(((..........))).))......... 3
.((.(((........))).))........... 3
.((.(((...(((((....)))))))).)).. 3
.((.(((.(((((....))))).))).))... 3
.((.((((.............))))))..... 3
.((.((((.....)))).))............ 3
.((.((((.((..........)).)))).)). 3
.((.((((.((.....)).)))).))...... 3
.((.(((((........)))))))........ 3
.((.(((((......))))))).......... 3
.((.(((((....)))))))............ 3
.((.((((((.......)))))).))...... 3
.((.((((((......))))))))........ 3
.(((........................))). 3
.(((......................)))... 3
.(((...................)))...... 3
.(((........))).((((....)))).... 3
.(((........)))((((......))))... 3
.(((........)))((((.....)))).... 3
.(((.......)))((((((....)))))).. 3
.(((......)))...((((......)))).. 3
.(((.....)))....(((((....))))).. 3
.(((....))).......(((((...))))). 3
.(((....)))....((((((....)))))). 3
.(((....))).((((......))))...... 3
.(((....))).((((.....))))....... 3
.(((....))).((((((.......)))))). 3
.(((....)))(((...........))).... 3
.(((....)))((((.....))))........ 3
.(((....)))(((((.......))))).... 3
.(((....(((.....))).....)))..... 3
.(((...((......))...)))......... 3
.(((...((....))...)))........... 3
.(((...(((.....)))..)))......... 3
.(((...(((....)))....)))........ 3
.(((...((((.......))))...))).... 3
.(((...((((.......)))).)))...... 3
.(((...((((...))))...)))........ 3
.(((...(((((........))))).)))... 3
.(((..((............))..)))..... 3
.(((..((......))..)))........... 3
.(((..((....)).))).............. 3
.(((..((.(((....))).))..)))..... 3
.(((..(((........)))..)))....... 3
.(((..(((....)))....)))......... 3
.(((..((((...........))))..))).. 3
.(((..(((((.......)))))..))).... 3
.(((.((...........)).)))........ 3
.(((.((.....)).))).............. 3
.(((.((.(((........))).))))).... 3
.(((.(((.............))).))).... 3
.(((.(((............))))))...... 3
.(((.(((.........))).)))........ 3
.(((.(((.........))))))......... 3
.(((.(((.......)))...)))........ 3
.(((.(((...))))))............... 3
.(((.((((...........)))).))).... 3
.(((.((((..........)))).)))..... 3
.(((.((((........))))...)))..... 3
.(((.((((.....)))))))........... 3
.(((.((((...)))))))............. 3
.(((.(((((..........))))).)))... 3
.(((.(((((..........)))))))).... 3
.(((.(((((....)))))))).......... 3
.(((.((((((........)))))).)))... 3
.(((.((((((......)))))))))...... 3
.(((.((((((....)))))).)))....... 3
.(((.((((((....)))))))))........ 3
.(((.(((((((...))).)))).)))..... 3
.((((........))))...(((.....))). 3
.((((.......))))(((......))).... 3
.((((......))))......(((....))). 3
.((((......))))..(((((....))))). 3
.((((......))))((((....))))..... 3
.((((.....(((.....)))....))))... 3
.((((.....((((......))))....)))) 3
.((((.....((((....)))).....)))). 3
.((((....)))).......(((....))).. 3
.((((....))))...((((...))))..... 3
.((((....))))..(((((....)))))... 3
.((((....)))).(((......)))...... 3
.((((....)))).((((......)))).... 3
.((((....))))((((.........)))).. 3
.((((....((.....))....))))...... 3
.((((....(((........)))...)))).. 3
.((((....(((((.....))))).))))... 3
.((((...)))).((((......))))..... 3
.((((...((......))....))))...... 3
.((((...((......))...))))....... 3
.((((...((......)).))))......... 3
.((((...((.....))...))))........ 3
.((((...(((......)))...))))..... 3
.((((...(((......))).))))....... 3
.((((...(((.....)))...))))...... 3
.((((...((((.......))))...)))).. 3
.((((...((((.....))))...)))).... 3
.((((..((.......))..))))........ 3
.((((..((....)).))))............ 3
.((((..(((............))).)))).. 3
.((((..(((.....)))..))))........ 3
.((((..(((....))).)))).......... 3
.((((..(((.(((......))).))).)))) 3
.((((..((((......))))...)))).... 3
.((((..((((......))))..))))..... 3
.((((..((((......)))).))))...... 3
.((((..((((....))))...))))...... 3
.((((..((((....))))..))))....... 3
.((((..((((....)))).))))........ 3
.((((..(((((........)))))..)))). 3
.((((.(.........).)))).......... 3
.((((.(.......).))))............ 3
.((((.((.................)))))). 3
.((((.((..........))..))))...... 3
.((((.((........)))))).......... 3
.((((.((.((........)).)).))))... 3
.((((.((.(((....))).)).))))..... 3
.((((.(((.............))).)))).. 3
.((((.(((............))))))).... 3
.((((.(((.((........)).))).)))). 3
.((((.((((.........))))))))..... 3
.((((.((((......))))...))))..... 3
.((((.(((((....)))))))))........ 3
.(((((........))))).((((....)))) 3
.(((((........)))))(((....)))... 3
.(((((.......)).)))............. 3
.(((((.......))).))............. 3
.(((((.......)))))..((((....)))) 3
.(((((......)))))..((((...)))).. 3
.(((((......))))).((((...))))... 3
.(((((....))))).....(((......))) 3
.(((((....((....)).....))))).... 3
.(((((....((....))....)))))..... 3
.(((((....(((......))))))))..... 3
.(((((...((........))....))))).. 3
.(((((...((.......))...))))).... 3
.(((((...((......))...)))))..... 3
.(((((...((.....))....)))))..... 3
.(((((...(((....))).)))))....... 3
.(((((...((((....))))..))))).... 3
.(((((...((((((......))))))))))) 3
.(((((..(....)..)))))........... 3
.(((((..((........))...))))).... 3
.(((((..(((...........)))..))))) 3
.(((((..(((......)))..)))))..... 3
.(((((..((((.....))))..))))).... 3
.(((((..((((....)))))))))....... 3
.(((((.(.......).))))).......... 3
.(((((.(.....).)))))............ 3
.(((((.(...).))))).............. 3
.(((((.((...........)).))))).... 3
.(((((.((.......))..)))))....... 3
.(((((.((.....)).))))).......... 3
.(((((.((....))...)))))......... 3
.(((((.((....))..))))).......... 3
.(((((.(((.............)))))))). 3
.(((((.(((.......)))...))))).... 3
.(((((.(((.......))).)))))...... 3
.(((((.(((.......))))))))....... 3
.(((((.(((......))))))))........ 3
.(((((.(((....)))...)))))....... 3
.(((((.(((...))).))))).......... 3
.(((((.(((...))))))))........... 3
.(((((.((((..........))))))))).. 3
.(((((.((((.........)))))))))... 3
.(((((.((((......))))..))))).... 3
.(((((.((((......)))).)))))..... 3
.(((((.((((.....)))).)))))...... 3
.(((((.((((....)))).)).)))...... 3
.((((((................)).)))).. 3
.((((((............).)))))...... 3
.((((((...........)).))))....... 3
.((((((.....)))).))............. 3
.((((((....((....))...)))))).... 3
.((((((...(((....))).))))))..... 3
.((((((..((....))..))))))....... 3
.((((((..(((....)))..))))))..... 3
.((((((..(((....))).))))))...... 3
.((((((.(.....).)))))).......... 3
.((((((.(....).))))))........... 3
.((((((.((.........)).)))))).... 3
.((((((.((......)).))))))....... 3
.((((((.((....)))))))).......... 3
.((((((.(((........))).))))))... 3
.((((((.(((.....))).))))))...... 3
.((((((.(((....)))))))))........ 3
.((((((.(((...)))))))))......... 3
.(((((((.................))))))) 3
.(((((((...........)))).)))..... 3
.(((((((.........)).)))))....... 3
.(((((((.......))))..)))........ 3
.(((((((......)).))))).......... 3
.(((((((......))))).)).......... 3
.(((((((.....)))).)))........... 3
.(((((((....))...))))).......... 3
.(((((((....)))).)))............ 3
.(((((((....)))))))((((....)))). 3
.(((((((...)))).)))............. 3
.(((((((..((...))..)))))))...... 3
.(((((((.(......).)))))))....... 3
.(((((((.((......)))))))))...... 3
.((((((((............)))))..))). 3
.((((((((............))))))))... 3
.((((((((...........)))))))).... 3
.((((((((..........))).))))).... 3
.((((((((..........))))))))..... 3
.((((((((.........))))))))...... 3
.((((((((........)))).))))...... 3
.((((((((......)).))))))........ 3
.((((((((.....))).)))))......... 3
.((((((((.....))))..))))........ 3
.((((((((....)).)))))).......... 3
.((((((((...))).)))))........... 3
.(((((((((......))))....)))))... 3
.(((((((((......)))))).)))...... 3
.(((((((((.....))))..)))))...... 3
.(((((((((.....)))).)))))....... 3
.(((((((((.....))))).))))....... 3
.(((((((((.....)))))))))........ 3
.(((((((((....)))).)))))........ 3
.(((((((((...)))).)))))......... 3
.(((((((((...))))))))).......... 3
.((((((((((........))))))))))... 3
.((((((((((......)))).....)))))) 3
.((((((((((....))))))))))....... 3
.((((((((((...))))))))))........ 3
.(((((((((((......))))))).)))).. 3
.(((((((((((....))).)))))))).... 3
(.((........)).)................ 3
(.(((.......))).)............... 3
(.(((.....))).)................. 3
(.((((..............)))).)...... 3
(.((((......)))))............... 3
(.((((.....)))).)............... 3
(.(((((........))))).).......... 3
(.(((((.......))))).)........... 3
(.((((((.....)))))).)........... 3
(.((((((....)))))).)............ 3
(.((((((...)))))).)............. 3
((...(((......)))....))......... 3
((...((((....))))....))......... 3
((...((((....))))...)).......... 3
((...(((((.......)))))...))..... 3
((...(((((...)))))...))......... 3
((...((((((..........))))))...)) 3
((..((.(((....))).))..))........ 3
((..(((.....)))..))............. 3
((..(((...)))..))............... 3
((..((((.....))))..))........... 3
((..(((((..........)))))..)).... 3
((..(((((........)))))..))...... 3
((..(((((....))))).))........... 3
((..((((((........))))))..)).... 3
((..((((((.....))))))...))...... 3
((..((((((...))))))..))......... 3
((.(......).)).................. 3
((.(.((((....)))).).)).......... 3
((.(.(((((...))))).).))......... 3
((.((.........)).))............. 3
((.((........))))............... 3
((.((......))))................. 3
((.((...)).))................... 3
((.((..((....))..)).)).......... 3
((.((.((((((........)))))).)).)) 3
((.((.((((((......)))))).)).)).. 3
((.(((.............))).))....... 3
((.(((............))).))........ 3
((.(((..........)))))........... 3
((.(((.........))).))........... 3
((.(((.(((........)))..))).))... 3
((.(((.((((....))))))).))....... 3
((.((((.................)))).)). 3
((.((((..............)))).)).... 3
((.((((............)))).))...... 3
((.((((............))))))....... 3
((.((((........))))))........... 3
((.((((.....)))))).............. 3
((.((((..(((......)))..)))).)).. 3
((.(((((..............)))))))... 3
((.(((((........)))))))......... 3
((.(((((...)))))..))............ 3
((.(((((.((....))...))))).)).... 3
((.((((((.......)))))).))....... 3
((.((((((.......))))))))........ 3
((.((((((......)))))).))........ 3
((.(((((((.....))))))).))....... 3
(((........................))).. 3
(((.....................)))..... 3
(((........))).....(((......))). 3
(((........))).((((...))))...... 3
(((........)))(((......)))...... 3
(((.......)))((((....))))....... 3
(((.......(((.....)))......))).. 3
(((......)))...(((((....)))))... 3
(((......)))..((((........)))).. 3
(((......))).((((.....))))...... 3
(((......))).(((((....)))))..... 3
(((......)))(((((.........))))). 3
(((......(((....)))......))).... 3
(((......((((...))))......)))... 3
(((.....)))........((((....)))). 3
(((.....))).......((((....)))).. 3
(((.....)))......(((((....))))). 3
(((.....))).((((.........))))... 3
(((.....(((....)))....)))....... 3
(((.....((((........)))).....))) 3
(((....)))......((((........)))) 3
(((....)))....((((((.....)))))). 3
(((....))).((((........))))..... 3
(((....))).((((.......))))...... 3
(((....)))((((((....))))))...... 3
(((....(((.........)))....)))... 3
(((....(((........)))...)))..... 3
(((....(((......)))...)))....... 3
(((....(((....)))...)))......... 3
(((....(((....)))..))).......... 3
(((....((((........))))....))).. 3
(((....((((......))))....))).... 3
(((....((((......))))..)))...... 3
(((....((((....)))).....)))..... 3
(((....(((((......)))))....))).. 3
(((....(((((....)))))....))).... 3
(((...)))...(((.......)))....... 3
(((...)))(((((((....)))))))..... 3
(((...((.....))..)))............ 3
(((...(((...........)))...)))... 3
(((...(((.........)))...)))..... 3
(((...(((.......)))...)))....... 3
(((...(((......)))...)))........ 3
(((...(((....)))...))).......... 3
(((...((((.........)))))))...... 3
(((...((((......))))...)))...... 3
(((...((((......))))..)))....... 3
(((...((((....))))..)))......... 3
(((...((((...))))....)))........ 3
(((...(((((........))))).))).... 3
(((...(((((...)))))...)))....... 3
(((...((((((...))))))....))).... 3
(((..((...............))..)))... 3
(((..((............))..)))...... 3
(((..((........)).)))........... 3
(((..((....)).)))............... 3
(((..((.(((......))).))..))).... 3
(((..(((........)))...)))....... 3
(((..(((.......))).))).......... 3
(((..(((....)))))).............. 3
(((..((((........)))).)))....... 3
(((..((((......))))....)))...... 3
(((..((((....))))...)))......... 3
(((..((((....)))))))............ 3
(((..((((...)))).)))............ 3
(((.(......))))................. 3
(((.(....).))).................. 3
(((.(.((.....)).).)))........... 3
(((.(.((....))).)))............. 3
(((.(.(((....))).).))).......... 3
(((.(.(((....))).))))........... 3
(((.((............)))))......... 3
(((.((......)))))............... 3
(((.((.....))..))).............. 3
(((.((..(((.....)))..)).)))..... 3
(((.((.((........)))).)))....... 3
(((.((.(((........))).))..)))... 3
(((.(((...............))).)))... 3
(((.(((..........))).)))........ 3
(((.(((........)))...)))........ 3
(((.(((.......)))...)))......... 3
(((.(((.....)))..)))............ 3
(((.(((...))))))................ 3
(((.(((..(....)..))).)))........ 3
(((.(((.(.....).))).)))......... 3
(((.(((.((........)).))).))).... 3
(((.(((.((....))...))).)))...... 3
(((.((((............))))...))).. 3
(((.((((...........)))).)))..... 3
(((.((((..........))))..)))..... 3
(((.((((..........)))))))....... 3
(((.((((........))))...)))...... 3
(((.((((.......))))...)))....... 3
(((.((((.......))))))).......... 3
(((.((((.....)))))))............ 3
(((.((((.(.....).)))))))........ 3
(((.(((((.........))))).)))..... 3
(((.(((((........))))))))....... 3
(((.(((((.......)))))..)))...... 3
(((.(((((.......))))))))........ 3
(((.(((((......)))))..)))....... 3
(((.(((((....))))))))........... 3
(((.(((((...))))))))............ 3
(((.((((((.......)))))).)))..... 3
(((.((((((...))))))..)))........ 3
(((.(((((((....))))))).)))...... 3
((((.........))))((((......)))). 3
((((........)))).....(((....))). 3
((((........))))...(((((...))))) 3
((((........))))(((....)))...... 3
((((.......))))....((((...)))).. 3
((((.......)))).(((........))).. 3
((((.......)))).(((((......))))) 3
((((.......))))(((((....)))))... 3
((((......)))).......(((....))). 3
((((......))))...(((......)))... 3
((((......))))..((((.......)))). 3
((((......)))).((((.......)))).. 3
((((......(((.....)))......)))). 3
((((.....)))).......((((....)))) 3
((((.....))))......((((....)))). 3
((((.....))))......((((...)))).. 3
((((.....)))).....(((....))).... 3
((((.....))))...((((.......)))). 3
((((.....))))..((((........)))). 3
((((.....))))..(((((....)))))... 3
((((.....))))(((........)))..... 3
((((.....))))((((.....))))...... 3
((((.....))))(((((.........))))) 3
((((.....))))(((((....)))))..... 3
((((.....((....)).....))))...... 3
((((.....(((.....))).....))))... 3
((((....)))).......((((.....)))) 3
((((....)))).....((((......)))). 3
((((....)))).....((((....))))... 3
((((....))))....(((........))).. 3
((((....))))....((((....)))).... 3
((((....))))...((((......))))... 3
((((....))))..(((((.....)))))... 3
((((....)))).((((.......)))).... 3
((((....)))).((((....))))....... 3
((((....))))(((....))).......... 3
((((....))))((((.......))))..... 3
((((....))))(((((........))))).. 3
((((....))))(((((......))))).... 3
((((....((....))....))))........ 3
((((....((....))..)))).......... 3
((((....(((......)))....)))).... 3
((((....(((....)))...))))....... 3
((((....((((......))))..)))).... 3
((((...))))..((((........))))... 3
((((...((........))...))))...... 3
((((...((......))...))))........ 3
((((...((......)).)))).......... 3
((((...((.....))))))............ 3
((((...(((........)))...)))).... 3
((((...(((.......)))...))))..... 3
((((...(((......)))...))))...... 3
((((...(((....))).....))))...... 3
((((...(((....)))....))))....... 3
((((...((((........))))..))))... 3
((((...((((.......)))).))))..... 3
((((...((((.....))))....)))).... 3
((((...((((....)))).))))........ 3
((((...((((...))))...))))....... 3
((((..(........)..)))).......... 3
((((..(......)..))))............ 3
((((..((........)))))).......... 3
((((..((.......))..))))......... 3
((((..((....))....)))).......... 3
((((..((....)).))))............. 3
((((..(((..........)))..)))).... 3
((((..(((........)))....)))).... 3
((((..(((......))))))).......... 3
((((..(((....)))....))))........ 3
((((..(((....)))...))))......... 3
((((..((((..........))))..)))).. 3
((((..((((......))))....)))).... 3
((((..((((......)))).))))....... 3
((((..((((....))))..))))........ 3
((((..((((....)))))))).......... 3
((((..((((...))))...))))........ 3
((((..(((((.....)))))...)))).... 3
((((..(((((....))))).))))....... 3
((((..(((((...)))))....))))..... 3
((((.(.........).))))........... 3
((((.(....)))))................. 3
((((.((...........)).))))....... 3
((((.((.........)))))).......... 3
((((.((...))))))................ 3
((((.((.((....))..))..))))...... 3
((((.((.(((.........))).))..)))) 3
((((.(((................))).)))) 3
((((.(((...............))).)))). 3
((((.(((..........))).))))...... 3
((((.(((........)))...))))...... 3
((((.(((........)))..))))....... 3
((((.(((.....)))..)))).......... 3
((((.(((...)))..))))............ 3
((((.(((...))))))).............. 3
((((.((((.............)))))))).. 3
((((.((((............)))).)))).. 3
((((.((((........))))..))))..... 3
((((.((((.......))))...))))..... 3
((((.((((......)))).))))........ 3
((((.((((.....))))...))))....... 3
((((.((((.....))))..))))........ 3
((((.((((...)))).))))........... 3
((((.(((((..........))))).)))).. 3
((((.(((((........)))))..))))... 3
((((.(((((........)))))))))..... 3
((((.(((((.......)))))))))...... 3
((((.(((((......)))))..))))..... 3
((((.(((((......))))).))))...... 3
((((.(((((.....)))))))))........ 3
((((.(((((...)))))...))))....... 3
((((.(((((...))))).))))......... 3
(((((..........))).))........... 3
(((((........).))))............. 3
(((((.......).)))).............. 3
(((((.......)))))(((((....))))). 3
(((((......).))))............... 3
(((((......)))))...((((...)))).. 3
(((((......)))))..(((....))).... 3
(((((......))))).((((((...)))))) 3
(((((......)))))((((.......)))). 3
(((((.....)))))(((((...))))).... 3
(((((.....((....)).....))))).... 3
(((((.....((((......))))..))))). 3
(((((....))))).......((....))... 3
(((((....))))).....(((.....))).. 3
(((((....)))))....((((.....)))). 3
(((((....((.....))...)))))...... 3
(((((....(((....))).....)))))... 3
(((((....((((.......))))..))))). 3
(((((...)).))).................. 3
(((((...)))))......((((....)))). 3
(((((...)))))((((....))))....... 3
(((((...((......))...)))))...... 3
(((((...((.....))....)))))...... 3
(((((...(((........)))..)))))... 3
(((((...(((......)))....)))))... 3
(((((...(((......)))...))))).... 3
(((((...(((......))))))))....... 3
(((((...(((.....))))))))........ 3
(((((...(((....))))))))......... 3
(((((...((((.....)))))))))...... 3
(((((...(((((.....)))))...))))). 3
(((((..(........)..)))))........ 3
(((((..(....)..)))))............ 3
(((((..((((........))))..))))).. 3
(((((..((((.......)))).))))).... 3
(((((..((((...))))....)))))..... 3
(((((.(........).))))).......... 3
(((((.(......))))))............. 3
(((((.(....).))))).............. 3
(((((.(.((.....)).).)))))....... 3
(((((.((.......))..)))))........ 3
(((((.((.......))))))).......... 3
(((((.((.....))...)))))......... 3
(((((.((....))..)))))........... 3
(((((.((.((........)).)).))))).. 3
(((((.((.((....)).)).)))))...... 3
(((((.(((.......)))..)))))...... 3
(((((.(((.....)))))))).......... 3
(((((.(((....))))))))........... 3
(((((.((((...........))))))))).. 3
(((((.((((......)))))))))....... 3
(((((.((((.....))))..)))))...... 3
(((((.((((.....)))).)))))....... 3
(((((.(((((.......))))).)))))... 3
(((((.(((((.....))))))))))...... 3
(((((.(((((....))))).)))))...... 3
(((((.(((((...))))).)))))....... 3
(((((.((((((...)))))).)))))..... 3
((((((...............))).))).... 3
((((((.............))).)))...... 3
((((((..........))).)))......... 3
((((((.........)))).)).......... 3
((((((........))..)))).......... 3
((((((........)).))))........... 3
((((((......).)))))............. 3
((((((.....)))..)))............. 3
((((((.....)))).)).............. 3
((((((....).)))))............... 3
((((((....)))..))).............. 3
((((((...)).))))................ 3
((((((...))).)))................ 3
((((((...))))))(((........)))... 3
((((((...((........))...)))))).. 3
((((((...((......))...)))))).... 3
((((((...((....))....))))))..... 3
((((((...((....))...))))))...... 3
((((((...(((......)))...)))))).. 3
((((((..(......)..))))))........ 3
((((((..((........))..)))))).... 3
((((((..(((........)))..)))))).. 3
((((((..(((......)))..)))))).... 3
((((((..(((...)))..))))))....... 3
((((((.(.......).))))))......... 3
((((((.(....).))))))............ 3
((((((.((............)).)))))).. 3
((((((.((........)).))))))...... 3
((((((.((......))))))))......... 3
((((((.((....)).)))))).......... 3
((((((.((...)).))))))........... 3
((((((.(((.......)))))))))...... 3
(((((((..................))))))) 3
(((((((............))))).))..... 3
(((((((..........))).))))....... 3
(((((((..........)))).)))....... 3
(((((((.........))).))))........ 3
(((((((.........))))..)))....... 3
(((((((........).))))))......... 3
(((((((........))))..)))........ 3
(((((((.......)).))))).......... 3
(((((((.....))))).))............ 3
(((((((....))))...)))........... 3
(((((((....)))))))..((((....)))) 3
(((((((...)))).))).............. 3
(((((((..(((....)))..))))))).... 3
(((((((..((((......)))).))))))). 3
(((((((.(.....).)))))))......... 3
(((((((.((...........)).))))))). 3
(((((((.((.........)).)))))))... 3
(((((((.((........)).))))))).... 3
(((((((.(((....))).)))))))...... 3
(((((((.((((........)))).))))))) 3
((((((((..............)))))))).. 3
((((((((.............))))))))... 3
((((((((............))))).)))... 3
((((((((.........))).)))))...... 3
((((((((.........)))).))))...... 3
((((((((........))).....)))))... 3
((((((((........))))..))))...... 3
((((((((.....))))..))))......... 3
((((((((....))))).)))........... 3
((((((((....)))))).))........... 3
((((((((...))).)))))............ 3
((((((((...))))..))))........... 3
((((((((...)))).))))............ 3
((((((((...)))))...))).......... 3
((((((((.(......).))))))))...... 3
(((((((((........)))))).)))..... 3
(((((((((......)).)))))))....... 3
(((((((((......)))))...))))..... 3
(((((((((.....)))...))))))...... 3
(((((((((....)).)))))))......... 3
(((((((((....))))..)))))........ 3
(((((((((....)))).)))))......... 3
(((((((((....)))))....))))...... 3
(((((((((....)))))...))))....... 3
(((((((((....))))).))))......... 3
((((((((((.......)))).)))))).... 3
((((((((((......))))))..)))).... 3
((((((((((.....))))).)))))...... 3
((((((((((....))))...))))))..... 3
(((((((((((....)))))))))))...... 3
((((((((((((...)))))))..)))))... 3
..................(.((......)).) 2
..................(.((....)).).. 2
..................((.......))... 2
..................((.(.....).)). 2
..................((.(((...))))) 2
..................((((....)).)). 2
.................((.........)).. 2
.................((.(((....))))) 2
.................((.(((...))))). 2
.................(((.(....).))). 2
.................(((.((....))))) 2
.................(((((....)).))) 2
.................(((((...))).)). 2
................(.(((.....))).). 2
................(.((((....))))). 2
................((...........)). 2
................((.......))..... 2
................((.(......).)).. 2
................((.((......)))). 2
................((.(((.....))))) 2
................(((.(((...)))))) 2
................((((.....)).)).. 2
................(((((.....)).))) 2
................(((((...)).))).. 2
................((((((...))).))) 2
................((((((...)))).)) 2
...............(.(((......))).). 2
...............(.(((.....))).).. 2
...............(.((((...)))).).. 2
...............((...........)).. 2
...............((..........))... 2
...............((.(......).))... 2
...............((.((......)))).. 2
...............((.((....)).))... 2
...............((.(((......))))) 2
...............((.(((.....))))). 2
...............(((.((......))))) 2
...............(((.(((....)))))) 2
...............((((........).))) 2
...............((((......).))).. 2
...............((((....).))).... 2
...............((((.(....))))).. 2
...............(((((.....).)))). 2
...............(((((.....))).)). 2
...............(((((...))).))... 2
...............(((((.(....)))))) 2
..............(..(((....)))..).. 2
..............(.(((.......))).). 2
..............(.((((.....)))).). 2
..............(.((((....)))).).. 2
..............(.(((((...))))).). 2
..............((............)).. 2
..............((..((......))..)) 2
..............((..((.....))..)). 2
..............((..(((....))).)). 2
..............((.(........).)).. 2
..............((.(.....).))..... 2
..............((.((........)).)) 2
..............((.((.......)))).. 2
..............((.((...)).))..... 2
..............((.(((....)))))... 2
..............((.(((((...))))))) 2
..............(((..(((...))).))) 2
..............(((.(......).))).. 2
..............(((.((...)).)))... 2
..............(((.(((.....)))))) 2
..............(((.(((...)))..))) 2
..............(((.((((...))))))) 2
..............((((.....)).)).... 2
..............(((((.......))).)) 2
..............(((((.....)).))).. 2
..............(((((....).))))... 2
..............(((((....)).)))... 2
..............(((((...))).)).... 2
..............((((((...))).))).. 2
.............(.(((.....))).).... 2
.............(.(((((...))))).).. 2
.............((..........))..... 2
.............((...((....))...)). 2
.............((..(((.....)))..)) 2
.............((..(((.....))).)). 2
.............((..((((....)))).)) 2
.............((.(....).))....... 2
.............((.((........)).)). 2
.............((.((.....))))..... 2
.............((.((...)).))...... 2
.............((.(((....)))..)).. 2
.............((.((((......)))))) 2
.............(((..((....))...))) 2
.............(((..(((....))).))) 2
.............(((.(........)))).. 2
.............(((.(......).)))... 2
.............(((.(......)))).... 2
.............(((.(.....).))).... 2
.............(((.((.....))..))). 2
.............(((.((....))..))).. 2
.............(((.((...)).))).... 2
.............((((......).))).... 2
.............((((..(.....)..)))) 2
.............((((.(........))))) 2
.............((((.((...)).)))).. 2
.............(((((.......)).))). 2
.............(((((......))).)).. 2
.............(((((.....)).)))... 2
.............(((((....).)))).... 2
.............(((((....))).)).... 2
.............(((((..(...)..))))) 2
.............(((((.(...).))))).. 2
.............(((((.((....))))))) 2
.............((((((......)).)))) 2
.............((((((......)))).)) 2
.............((((((.....))).))). 2
.............((((((....).))))).. 2
.............((((((....)))).)).. 2
.............((((((.(...).)))))) 2
.............(((((((....).)))))) 2
............(.((....)).)........ 2
............(.(((.......))).)... 2
............(.(((......))).).... 2
............(.((((........)))).) 2
............(.((((((...)))))).). 2
............((..((......))..)).. 2
............((..((....))..)).... 2
............((..(((....))).))... 2
............((..((((...))))..)). 2
............((..(((((...))))).)) 2
............((.(........).)).... 2
............((.((..........)).)) 2
............((.((.........)).)). 2
............((.((.......)).))... 2
............((.((....))))....... 2
............((.((.(....))).))... 2
............((.((((.......)))))) 2
............((.((((....))))..)). 2
............(((...(((....))).))) 2
............(((..(........)..))) 2
............(((..(....)..))).... 2
............(((..((......)).))). 2
............(((..((......))))).. 2
............(((..((....)).)))... 2
............(((..(((...)))..))). 2
............(((.(......))))..... 2
............(((.((.......))))).. 2
............(((.((....))..)))... 2
............(((.(((.....)))..))) 2
............(((.(((...)))))).... 2
............((((..(......)..)))) 2
............((((..(.....)..)))). 2
............((((.(.....).))))... 2
............((((.((....))...)))) 2
............((((.((...))..)))).. 2
............((((.((...)).))))... 2
............((((.(((.....))))))) 2
............(((((........)).))). 2
............(((((........))).)). 2
............(((((......))).))... 2
............(((((....).))))..... 2
............(((((...)).)))...... 2
............(((((...))).))...... 2
............(((((..(....)..))))) 2
............(((((.((....))))))). 2
............((((((.......))).))) 2
............((((((......)))).)). 2
............((((((....)).))))... 2
............((((((....))).)))... 2
............((((((...)))).)).... 2
............((((((.((...)))))))) 2
............(((((((.....)).))))) 2
............(((((((.....)))).))) 2
............(((((((...)).))))).. 2
............((((((((...))).))))) 2
...........(..(((.....)))..).... 2
...........(.(((.........))).).. 2
...........(.(((.((....)).))).). 2
...........(.(((((....)).))).).. 2
...........((...............)).. 2
...........((...(((....)))...)). 2
...........((..((.......))..)).. 2
...........((..((((.....))))..)) 2
...........((.(........).))..... 2
...........((.((........)))).... 2
...........((.((.......)).)).... 2
...........((.((......))..)).... 2
...........((.((......))))...... 2
...........((.((....))))........ 2
...........((.((...)).))........ 2
...........((.((.((....)).)).)). 2
...........((.(((.......)))))... 2
...........((.(((......)))..)).. 2
...........((.((((........)))))) 2
...........((.((((.......)))))). 2
...........((.((((.....))))..)). 2
...........((.((((...))))..))... 2
...........((.(((((.....))))))). 2
...........((.((((((...)))))).)) 2
...........(((...............))) 2
...........(((......)))((....)). 2
...........(((....)))(((....))). 2
...........(((...((.....))...))) 2
...........(((...((...))....))). 2
...........(((...(((....))).))). 2
...........(((..(....)..)))..... 2
...........(((..((.....))...))). 2
...........(((..(((......))).))) 2
...........(((..(((....))).))).. 2
...........(((.(..........).))). 2
...........(((.(........).)))... 2
...........(((.(........)))).... 2
...........(((.(......))))...... 2
...........(((.(....).)))....... 2
...........(((.((.........))))). 2
...........(((.((...)).)))...... 2
...........(((.((.(....))).))).. 2
...........(((.(((....)))....))) 2
...........(((.(((....)))..))).. 2
...........(((.(((...))))))..... 2
...........(((.((((....))))..))) 2
...........(((.(((((...))))).))) 2
...........((((..(......)..)))). 2
...........((((..((.....)).)))). 2
...........((((..((...))..)))).. 2
...........((((..(((.....))))))) 2
...........((((..((((...)))))))) 2
...........((((.(........))))).. 2
...........((((.(......))))).... 2
...........((((.(...).))))...... 2
...........((((.((.......)))))). 2
...........((((.((......))..)))) 2
...........((((.((.....)).)))).. 2
...........((((.(((......))))))) 2
...........(((((........))).)).. 2
...........(((((.......).))))... 2
...........(((((......).)))).... 2
...........(((((......))).)).... 2
...........(((((.....)).)))..... 2
...........(((((...)).)))....... 2
...........(((((...))).))....... 2
...........(((((..(....)..))))). 2
...........(((((.((......))))))) 2
...........((((((.......)))..))) 2
...........((((((......).))))).. 2
...........((((((......))).))).. 2
...........((((((......)))).)).. 2
...........((((((.....)))).))... 2
...........((((((....).))))).... 2
...........((((((....)))).)).... 2
...........((((((.(....))))))).. 2
...........(((((((......))))).)) 2
...........(((((((.....)).))))). 2
...........(((((((.....))))).)). 2
...........(((((((....).)))))).. 2
...........(((((((....)))...)))) 2
...........(((((((....)))..)))). 2
...........(((((((...)))).)))... 2
...........((((((((....))).))))) 2
...........((((((((....)))).)))) 2
...........((((((((....))))).))) 2
...........(((((((((...))))))))) 2
..........(..(((((...)))))..)... 2
..........(.(((.((....)).))).).. 2
..........(.(((.(((....))).))).) 2
..........(.((((.........)))).). 2
..........(.((((........)))).).. 2
..........(.((((....)))).)...... 2
..........(.((((...)))).)....... 2
..........(.(((((......))))).).. 2
..........(.(((((.....))))).)... 2
..........((..............)).... 2
..........((.....))((((....)))). 2
..........((...(((.....)))...)). 2
..........((..((........))..)).. 2
..........((..(((.......)))..)). 2
..........((..(((......)))...)). 2
..........((..(((.....)))..))... 2
..........((..(((....))).))..... 2
..........((..(((...)))..))..... 2
..........((..((((......)))).)). 2
..........((..((((....)))).))... 2
..........((..(((((.....))))).)) 2
..........((.(.((((....)))).).)) 2
..........((.((........)).)).... 2
..........((.((.....)).))....... 2
..........((.((....))..))....... 2
..........((.((....))))......... 2
..........((.((.(((....))).)).)) 2
..........((.(((..........))).)) 2
..........((.(((.....)))))...... 2
..........((.((((......)).)).)). 2
..........((.((((.....))))..)).. 2
..........((.((((.....)))))).... 2
..........((.(((((.....))))))).. 2
..........((.(((((....))))).)).. 2
..........((.(((((...))))).))... 2
..........(((....)))((((...)))). 2
..........(((...)))((((....)))). 2
..........(((...((......))..))). 2
..........(((...((......)).))).. 2
..........(((...((.....))...))). 2
..........(((...((.....)).)))... 2
..........(((...(((.....))).))). 2
..........(((...(((...)))...))). 2
..........(((..((......))))).... 2
..........(((..((.....))..)))... 2
..........(((..(((........)))))) 2
..........(((..(((....)))...))). 2
..........(((..((((.....)))).))) 2
..........(((..((((....)))).))). 2
..........(((..((((....))))))).. 2
..........(((..((((...)))).))).. 2
..........(((.(........).))).... 2
..........(((.(......).)))...... 2
..........(((.(.((....)).).))).. 2
..........(((.(.(((....))).)))). 2
..........(((.((........)))))... 2
..........(((.((.......))))).... 2
..........(((.((.....)))))...... 2
..........(((.(((.......)))..))) 2
..........(((.(((.....)))..))).. 2
..........(((.(((.....)))))).... 2
..........(((.(((....)))...))).. 2
..........(((.(((....)))..)))... 2
..........(((.(((.(....).))).))) 2
..........(((.(((.((...)).)))))) 2
..........(((.((((....).))).))). 2
..........(((.((((....).)))))).. 2
..........(((.((((....))))..))). 2
..........(((.((((....)))))))... 2
..........(((.((((...))))...))). 2
..........(((.((((...))))..))).. 2
..........(((.(((((.....)))))))) 2
..........(((.(((((....)))))))). 2
..........(((.(((((...)))))))).. 2
..........((((........)).))..... 2
..........((((......)).))....... 2
..........((((.....)).))........ 2
..........((((...(......)...)))) 2
..........((((...((....))...)))) 2
..........((((...(((....))))))). 2
..........((((..(........)..)))) 2
..........((((..(........).)))). 2
..........((((..(......)..)).)). 2
..........((((..((.......)).)))) 2
..........((((..((......)))))).. 2
..........((((..((.....))..)))). 2
..........((((..((....)).))))... 2
..........((((..(((...)))...)))) 2
..........((((.(.........).)))). 2
..........((((.(.........))))).. 2
..........((((.(.....).))))..... 2
..........((((.((.........)))))) 2
..........((((.((......))...)))) 2
..........((((.(((....))).).))). 2
..........((((.(((...)))..)))).. 2
..........((((.((((....)))))))). 2
..........((((.((((...))))..)))) 2
..........(((((.........))).)).. 2
..........(((((.....)).)))...... 2
..........(((((..(....)..))))).. 2
..........(((((..(((...)))))))). 2
..........(((((.(....).))))).... 2
..........((((((.........)).)))) 2
..........((((((.........))).))) 2
..........((((((........)))).)). 2
..........((((((.....))).))).... 2
..........((((((....)))..))).... 2
..........((((((.((....)).)))))) 2
..........(((((((.....)))...)))) 2
..........(((((((...)))....)))). 2
..........((((((((....)).)))))). 2
..........((((((((....)))..))))) 2
..........((((((((....))))..)))) 2
..........((((((((....)))))).)). 2
..........((((((((...)).)))))).. 2
..........((((((((...))).))))).. 2
..........((((((((...)))).)))).. 2
..........((((((((...)))))).)).. 2
.........(..(((......)))..)..... 2
.........(.((.((........)).)).). 2
.........(.((.((((...)))).)).).. 2
.........(.(((............))).). 2
.........(.(((......))).)....... 2
.........(.(((.((.....)).))).).. 2
.........(.((((.........)))).).. 2
.........(.((((........)))).)... 2
.........(.((((......)))).)..... 2
.........(.((((....)))).)....... 2
.........(.(((((........))))).). 2
.........(.(((((...))))).)...... 2
.........(.((((((......)))))).). 2
.........(.((((((...)))))).).... 2
.........((.....((....)).....)). 2
.........((....))..((((.....)))) 2
.........((....(((....)))....)). 2
.........((...((.....))...)).... 2
.........((...((((...))))..))... 2
.........((..((..........))..)). 2
.........((..((.......))..)).... 2
.........((..((......))..))..... 2
.........((..((.....))..))...... 2
.........((..((....))..))....... 2
.........((..(((.........)))..)) 2
.........((..(((........)))..)). 2
.........((..(((......)))..))... 2
.........((..(((.....)))..)).... 2
.........((..((((.......))))..)) 2
.........((..((((...))))..)).... 2
.........((..(((((...)))))...)). 2
.........((.(......).))......... 2
.........((.((............)).)). 2
.........((.((......)).))....... 2
.........((.((.(((.....))))).)). 2
.........((.(((.........))).)).. 2
.........((.(((....)))..))...... 2
.........((.(((....)))))........ 2
.........((.((((.........)))))). 2
.........((.((((.......))))..)). 2
.........((.((((....))))))...... 2
.........((.((((...))))))....... 2
.........((.(((((.......))))))). 2
.........((.(((((....))..))).)). 2
.........((.((((((.....)))))).)) 2
.........((.((((((....)))))).)). 2
.........((.((((((...)))).)).)). 2
.........(((.................))) 2
.........(((....))).(((.....))). 2
.........(((....))).((((....)))) 2
.........(((....)))(((......))). 2
.........(((....)))(((.....))).. 2
.........(((....((......))..))). 2
.........(((....((....))....))). 2
.........(((....(((....)))..))). 2
.........(((....((((...))))))).. 2
.........(((...))).((........)). 2
.........(((...((......))...))). 2
.........(((...(((......)))..))) 2
.........(((...(((....)))....))) 2
.........(((..(......)..)))..... 2
.........(((..((.........))..))) 2
.........(((..((.........)).))). 2
.........(((..((.......))..))).. 2
.........(((..((...))..)))...... 2
.........(((..(((.......))).))). 2
.........(((..(((......))))))... 2
.........(((..(((.....)))...))). 2
.........(((..((((......)))).))) 2
.........(((..((((....))))..))). 2
.........(((..((((....)))).))).. 2
.........(((..((((...)))).)))... 2
.........(((..((((...))))))).... 2
.........(((.(.........).))).... 2
.........(((.(....).)))......... 2
.........(((.(.((......)).).))). 2
.........(((.(.((((....)))))))). 2
.........(((.((.......)).))).... 2
.........(((.((......))..))).... 2
.........(((.((.....)))))....... 2
.........(((.((...)).)))........ 2
.........(((.((.(((....)))))))). 2
.........(((.(((.........))).))) 2
.........(((.(((........)))..))) 2
.........(((.(((......)))))).... 2
.........(((.(((.....)))..)))... 2
.........(((.(((....)))...)))... 2
.........(((.(((...))).)))...... 2
.........(((.(((.((....))))).))) 2
.........(((.((((....))))..))).. 2
.........(((.(((((....)))))..))) 2
.........((((...((......))..)))) 2
.........((((...((....))...)))). 2
.........((((...(((....)))..)))) 2
.........((((...(((...)))..)))). 2
.........((((...((((...)))).)))) 2
.........((((..(......)..))))... 2
.........((((..((.......))..)))) 2
.........((((..((.....))...)))). 2
.........((((..((.....)).))))... 2
.........((((..((...))..)))).... 2
.........((((..(((......))))))). 2
.........((((..(((.....))).)))). 2
.........((((..(((....)))))))... 2
.........((((..(((...))))))).... 2
.........((((.(......)))))...... 2
.........((((.(.....).))))...... 2
.........((((.(.(......).).)))). 2
.........((((.(.((......))))))). 2
.........((((.((........)))))).. 2
.........((((.((...)).)).))..... 2
.........((((.(((......))))))).. 2
.........((((.(((.....)))...)))) 2
.........((((.(((.....)))..)))). 2
.........((((.(((....))))))).... 2
.........((((.(((...)))..))))... 2
.........((((.((((......)))))))) 2
.........((((.((((....)).)).)))) 2
.........((((.((((....))).).)))) 2
.........((((.((((...)))).)))).. 2
.........((((.((((...))))))))... 2
.........((((.(((((...))))).)))) 2
.........((((.(((((...))))))))). 2
.........(((((..........)).))).. 2
.........(((((........).)))).... 2
.........(((((........))).)).... 2
.........(((((......).))))...... 2
.........(((((......))...))).... 2
.........(((((.....)).)))....... 2
.........(((((....((....))))))). 2
.........(((((..((....)).))))).. 2
.........(((((..(((...)))..))))) 2
.........(((((..(((...))).))))). 2
.........(((((.(........).))))). 2
.........(((((.(......)))))).... 2
.........(((((.(.((....))).))))) 2
.........(((((.((......))..))))) 2
.........(((((.((.....))...))))) 2
.........(((((.((....))..))))).. 2
.........(((((.((...)).))))).... 2
.........(((((.(((......)))))))) 2
.........(((((.(((.....)))))))). 2
.........(((((.(((...))).))))).. 2
.........(((((.((((....))))))))) 2
.........(((((.((((...))))))))). 2
.........((((((..........))).))) 2
.........((((((.........))).))). 2
.........((((((.......)).))))... 2
.........((((((......)))...))).. 2
.........((((((......)))).)).... 2
.........((((((.....))).)))..... 2
.........((((((....)))).))...... 2
.........((((((...)).))))....... 2
.........((((((...))).)))....... 2
.........((((((..((....)))))))). 2
.........((((((.((......)))))))) 2
.........((((((.((....)).)).)))) 2
.........((((((.((...))..)))))). 2
.........(((((((........))).)))) 2
.........(((((((.......).)))))). 2
.........(((((((.....))..))))).. 2
.........(((((((.....)).)))))... 2
.........(((((((.....))).))))... 2
.........(((((((.....)))).)))... 2
.........(((((((....))).....)))) 2
.........(((((((....))).)))).... 2
.........(((((((....)))).))).... 2
.........(((((((....))))).)).... 2
.........(((((((...)))).)))..... 2
.........(((((((.(.....).))))))) 2
.........((((((((......)))).)))) 2
.........((((((((......))))).))) 2
.........((((((((.....))).))))). 2
.........((((((((.....))))..)))) 2
.........((((((((.....)))).)))). 2
.........((((((((.....))))).))). 2
.........((((((((....)))...))))) 2
.........((((((((....))).))))).. 2
.........((((((((....))))...)))) 2
.........((((((((....))))..)))). 2
.........((((((((....)))).)))).. 2
.........((((((((....))))).))).. 2
.........((((((((....)))))).)).. 2
.........((((((((...)).))))))... 2
.........((((((((...))))..)))).. 2
.........((((((((...)))))))).... 2
.........(((((((((....).)))))))) 2
.........(((((((((....)))))).))) 2
........(..(((.....)))..)....... 2
........(.(.((((.......)))).).). 2
........(.(((..........))).).... 2
........(.(((......))).)........ 2
........(.((((...........)))).). 2
........(.((((......)))).)...... 2
........(.(((((....))))).)...... 2
........(.((((((.......)))))).). 2
........((.....))((((.......)))) 2
........((....)).....((((...)))) 2
........((....))..((((...))))... 2
........((...(((........)))...)) 2
........((...(((.....)))...))... 2
........((...(((....)))....))... 2
........((...((((.....))))...)). 2
........((...((((...))))..)).... 2
........((...(((((.....))))))).. 2
........((...(((((...)))))...)). 2
........((..((..........))..)).. 2
........((..((........))..)).... 2
........((..((......))..))...... 2
........((..(((.........)))..)). 2
........((..((((........))))..)) 2
........((..((((.....)))).)).... 2
........((..((((....))))..)).... 2
........((.((.............)).)). 2
........((.((.......)).))....... 2
........((.((.....)).))......... 2
........((.((...)).))........... 2
........((.((.((........)).)).)) 2
........((.((.(((.....))).)).)). 2
........((.((.(((....))).)).)).. 2
........((.(((............))).)) 2
........((.(((............))))). 2
........((.(((...........))))).. 2
........((.(((.........))).))... 2
........((.(((.......))).))..... 2
........((.(((..(.....)..))))).. 2
........((.(((.(........).))))). 2
........((.(((.(......).))).)).. 2
........((.(((.((......)).))).)) 2
........((.(((.((....)).)))))... 2
........((.((((..........)))))). 2
........((.((((........))))..)). 2
........((.((((.((....)).)))).)) 2
........((.(((((........))))))). 2
........((.(((((.....))))))).... 2
........((.(((((....)))))))..... 2
........((.((((((.....)))))).)). 2
........((.((((((....)))))).)).. 2
........((.((((((....))))))))... 2
........((.((((((...))).))).)).. 2
........((.((((((...)))))).))... 2
........(((....)))(((......))).. 2
........(((....)))(((((...))))). 2
........(((....(((......)))..))) 2
........(((....(((.....)))...))) 2
........(((....(((....)))....))) 2
........(((....(((....)))..))).. 2
........(((....((((...))))...))) 2
........(((...((......))...))).. 2
........(((...(((.....)))....))) 2
........(((...(((....)))...))).. 2
........(((...(((....))).))).... 2
........(((...((((....))))..))). 2
........(((...((((....)))).))).. 2
........(((...((((...))))...))). 2
........(((...(((((.....)))))))) 2
........(((..(........)..))).... 2
........(((..(....)..)))........ 2
........(((..((.......))....))). 2
........(((..((.....))..)))..... 2
........(((..((....))..)))...... 2
........(((..(((........)))))).. 2
........(((..(((....)))...)))... 2
........(((..(((....))))))...... 2
........(((..((((.....))))...))) 2
........(((..((((....))))))).... 2
........(((..((((((...)))))).))) 2
........(((.(........).)))...... 2
........(((.(.....).)))......... 2
........(((.(..(((...)))..).))). 2
........(((.(.(((....))).).))).. 2
........(((.(.((((...)))).).))). 2
........(((.((............)).))) 2
........(((.((...........))))).. 2
........(((.((.........))..))).. 2
........(((.((.........)).)))... 2
........(((.((......)))))....... 2
........(((.((.....)))))........ 2
........(((.((....)))))......... 2
........(((.((.((....)).)).))).. 2
........(((.((.(((....))).)).))) 2
........(((.(((........)))..))). 2
........(((.(((.......)))))).... 2
........(((.(((......)))...))).. 2
........(((.(((......)))..)))... 2
........(((.(((.....)))..))).... 2
........(((.(((.(......).))).))) 2
........(((.((((.......))))..))) 2
........(((.((((.......)))).))). 2
........(((.((((......)).)).))). 2
........(((.((((.....)).)).))).. 2
........(((.(((((.......)))))))) 2
........(((.(((((......)))))))). 2
........(((.(((((....))).)).))). 2
........(((.(((((....)))))..))). 2
........(((.(((((....))))).))).. 2
........(((.((((((...)))))).))). 2
........((((.....))))..((....)). 2
........((((....)))).(((...))).. 2
........((((...))))..(((....))). 2
........((((...)))).(((....))).. 2
........((((...))))(((....)))... 2
........((((...((.....))....)))) 2
........((((...((.....))..)))).. 2
........((((...(((.....))).)))). 2
........((((...(((....))).)))).. 2
........((((...((((...))))..)))) 2
........((((...((((...)))).)))). 2
........((((..(....)..))))...... 2
........((((..((......))...)))). 2
........((((..(((......))).)))). 2
........((((..(((......))))))).. 2
........((((..(((.....))).)))).. 2
........((((..(((.....)))))))... 2
........((((..(((....)))...)))). 2
........((((..(((....))).))))... 2
........((((..(((...)))..))))... 2
........((((..((((....))))..)))) 2
........((((..((((...))))...)))) 2
........((((..(((((....))))))))) 2
........((((.(...........).)))). 2
........((((.(.......).))))..... 2
........((((.(......)))))....... 2
........((((.(.(((...)))).)))).. 2
........((((.(.((((...))))).)))) 2
........((((.((........))...)))) 2
........((((.((........))..)))). 2
........((((.((....))...)))).... 2
........((((.((....))..))))..... 2
........((((.((....))))))....... 2
........((((.((.((....)).)).)))) 2
........((((.((.((....)).)))))). 2
........((((.(((.........))))))) 2
........((((.(((......)))..)))). 2
........((((.(((.....)))...)))). 2
........((((.(((.....)))..)))).. 2
........((((.(((...)))...))))... 2
........((((.((((.......)))))))) 2
........((((.((((......)))))))). 2
........((((.((((....))))...)))) 2
........((((.((((....)))).)).)). 2
........((((.((((...))))..)))).. 2
........((((.((((...)))))))).... 2
........((((.(((((....))))).)))) 2
........((((.(((((....))))))))). 2
........((((.(((((...))))).)))). 2
........(((((..........))).))... 2
........(((((.........).)))).... 2
........(((((........))).))..... 2
........(((((.......).))))...... 2
........(((((.....)).)))........ 2
........(((((....))..)))........ 2
........(((((...))))).(((....))) 2
........(((((...(......)..))))). 2
........(((((...((...))..))))).. 2
........(((((...(((....)))))))). 2
........(((((..(.......)..))))). 2
........(((((..((......))..))))) 2
........(((((..((.....)).))))).. 2
........(((((..((....)).)))))... 2
........(((((..((...))..)))))... 2
........(((((..(((...))).))))).. 2
........(((((.(.........).))))). 2
........(((((.(.......).)))))... 2
........(((((.(......))))))..... 2
........(((((.(....))))))....... 2
........(((((.((.........))))))) 2
........(((((.((.....))..))))).. 2
........(((((.((.....))))))).... 2
........(((((.((...)).)))))..... 2
........(((((.(((.....)))..))))) 2
........(((((.(((....)))..))))). 2
........(((((.((((.....))))))))) 2
........(((((.((((....)))).))))) 2
........((((((.........))).))).. 2
........((((((........)))).))... 2
........((((((.......)).)))).... 2
........((((((......).)))))..... 2
........((((((.....))).)))...... 2
........((((((....).)))))....... 2
........((((((....)).))))....... 2
........((((((....)))...)))..... 2
........((((((....)))).))....... 2
........((((((...)).))))........ 2
........((((((...((....)).)))))) 2
........((((((.(.......).)))))). 2
........((((((.((....)).)))).)). 2
........((((((.((....)).)))))).. 2
........((((((.((...)).)).)))).. 2
........((((((.(((....))))))))). 2
........(((((((........)))..)))) 2
........(((((((........)))).))). 2
........(((((((......))..))))).. 2
........(((((((......))))..))).. 2
........(((((((.....))).)))).... 2
........(((((((.....))))..)))... 2
........(((((((....)))..)))).... 2
........(((((((...)).)))))...... 2
........(((((((...))))).))...... 2
........(((((((..((...)).))))))) 2
........(((((((.((.....))))))))) 2
........(((((((.((...)).))))))). 2
........((((((((.......)))).)))) 2
........((((((((......).)))).))) 2
........((((((((......)))..))))) 2
........((((((((.....)).)))))).. 2
........((((((((.....))))...)))) 2
........((((((((.....)))).)))).. 2
........((((((((.....))))).))).. 2
........((((((((....)))....))))) 2
........((((((((....)))..))))).. 2
........((((((((....))))..)))).. 2
........((((((((....))))).)))... 2
........((((((((....)))))).))... 2
........((((((((...))).))))).... 2
........((((((((.(....).)))))))) 2
........(((((((((.....)).))))))) 2
........(((((((((.....)))))).))) 2
........(((((((((....))).)))))). 2
........(((((((((....)))).))))). 2
........((((((((((...))).))))))) 2
.......(.(((..............))).). 2
.......(.(((.....))).).......... 2
.......(.(((..(((....)))..))).). 2
.......(.((((............)))).). 2
.......(.((((......)))).)....... 2
.......(.((((....)))).)......... 2
.......(.((((.(.......).)))).).. 2
.......(.(((((.........))))).).. 2
.......(.(((((.......))))).).... 2
.......(.(((((((.......))))))).) 2
.......(.(((((((......))))))).). 2
.......((.....(((....))).....)). 2
.......((....))..((((......)))). 2
.......((....))((((...))))...... 2
.......((....(((....)))...)).... 2
.......((....(((...)))....)).... 2
.......((....((((.....))))....)) 2
.......((...((.....))...))...... 2
.......((...(((....)))...))..... 2
.......((...(((((....)))))...)). 2
.......((..((......))..))....... 2
.......((..(((.....)))..))...... 2
.......((..(((....))).))........ 2
.......((..((((........))))..)). 2
.......((..((((.......)))).))... 2
.......((..((((.....))))..)).... 2
.......((..((((....))))..))..... 2
.......((..(((((....)))))..))... 2
.......((..(((((....))))).)).... 2
.......((..((((((.....)))))).)). 2
.......((.(.(((((.....))))).).)) 2
.......((.((......)))).......... 2
.......((.((....))))............ 2
.......((.((...)).))............ 2
.......((.((..((....))...)).)).. 2
.......((.((..(((.....)))...)))) 2
.......((.((.((........)).)).)). 2
.......((.((.(((......)))))))... 2
.......((.((.((((.....)))).)).)) 2
.......((.((.((((...)))))).))... 2
.......((.((.(((((...))))).)).)) 2
.......((.(((.............))).)) 2
.......((.(((...........))).)).. 2
.......((.(((...........)))))... 2
.......((.(((........)))))...... 2
.......((.(((.((......)).))).)). 2
.......((.(((.((.....))..))))).. 2
.......((.(((.(((......)))))).)) 2
.......((.(((.(((.....))).))))). 2
.......((.(((.((((...))))))).)). 2
.......((.((((..........)))))).. 2
.......((.((((.........))))))... 2
.......((.((((....))))..))...... 2
.......((.((((...))))))......... 2
.......((.(((((.....))))).)).... 2
.......((.(((((...))))).))...... 2
.......((.((((((......)))))))).. 2
.......((.((((((....))))))..)).. 2
.......((.((((((...))).))).))... 2
.......((.((((((...)))))).)).... 2
.......(((.....)))(((....))).... 2
.......(((....))).(((......))).. 2
.......(((....))).(((((....))))) 2
.......(((....((....))...))).... 2
.......(((....(((....)))...))).. 2
.......(((....((((....))))...))) 2
.......(((...)))((((((...)))))). 2
.......(((...((........))...))). 2
.......(((...(((........)))..))) 2
.......(((...(((......)))...))). 2
.......(((...(((....)))..))).... 2
.......(((...(((...)))...))).... 2
.......(((...((((......))))..))) 2
.......(((...((((......))))))).. 2
.......(((...((((...)))))))..... 2
.......(((...(((((.....))))).))) 2
.......(((..(........)..)))..... 2
.......(((..(.(((....))).)..))). 2
.......(((..((.......))..))).... 2
.......(((..((......))...))).... 2
.......(((..((.....))..)))...... 2
.......(((..(((........)))..))). 2
.......(((..(((......)))...))).. 2
.......(((..(((......)))..)))... 2
.......(((..(((.....)))....))).. 2
.......(((..(((.....)))...)))... 2
.......(((..(((....)))...))).... 2
.......(((..(((....))).)))...... 2
.......(((..((((........))))))). 2
.......(((..((((......))))...))) 2
.......(((..((((......)))).))).. 2
.......(((..(((((.....)))))..))) 2
.......(((..(((((.....))))).))). 2
.......(((..(((((...)))))..))).. 2
.......(((.(..............).))). 2
.......(((.(.............).))).. 2
.......(((.(........))))........ 2
.......(((.(.....).))).......... 2
.......(((.(..(((.....)))..).))) 2
.......(((.(.(((.......))).).))) 2
.......(((.(.(((.....))).))))... 2
.......(((.(.((((....)))).).))). 2
.......(((.(.((((...))))..).))). 2
.......(((.((.............))))). 2
.......(((.((..........))..))).. 2
.......(((.((..........))))).... 2
.......(((.((........))..))).... 2
.......(((.((........)))))...... 2
.......(((.((....))))).......... 2
.......(((.((.(((...))).)))))... 2
.......(((.((.((((...)))))).))). 2
.......(((.(((.......))).))).... 2
.......(((.(((......)))..))).... 2
.......(((.(((...))))))......... 2
.......(((.(((.(........).)))))) 2
.......(((.(((.((.....)).))).))) 2
.......(((.((((........))).).))) 2
.......(((.((((.......)))).))).. 2
.......(((.((((......))))))).... 2
.......(((.((((.....))))..)))... 2
.......(((.((((.....)))))))..... 2
.......(((.((((....)).))..)))... 2
.......(((.((((....))))...)))... 2
.......(((.((((....))))..))).... 2
.......(((.((((...))))...))).... 2
.......(((.(((((.......)))))))). 2
.......(((.(((((......)).))).))) 2
.......(((.(((((....)))))))).... 2
.......(((.(((((...))))).))).... 2
.......(((.((((((.....)))))).))) 2
.......(((.((((((....))).)))))). 2
.......(((.((((((....)))))).))). 2
.......(((.((((((...)))))).))).. 2
.......((((.....(((...)))...)))) 2
.......((((....).)))............ 2
.......((((....)))).(((....))).. 2
.......((((....))))(((....)))... 2
.......((((....))))((((....)))). 2
.......((((....((....)).....)))) 2
.......((((....(((....)))..)))). 2
.......((((....((((....)))))))). 2
.......((((...(........)...)))). 2
.......((((...((........)))))).. 2
.......((((...((......))...)))). 2
.......((((...((.....))....)))). 2
.......((((...((.....))))))..... 2
.......((((...((...))...)))).... 2
.......((((...(((......))))))).. 2
.......((((...(((.....)))...)))) 2
.......((((...(((.....))).)))).. 2
.......((((...(((.....)))))))... 2
.......((((...(((....)))..)))).. 2
.......((((...((((.....)))).)))) 2
.......((((..(.......)..)))).... 2
.......((((..(......)..))))..... 2
.......((((..(....)..))))....... 2
.......((((..((.....)).))))..... 2
.......((((..((....)).))))...... 2
.......((((..((...))..))))...... 2
.......((((..(((......)))...)))) 2
.......((((..(((......)))..)))). 2
.......((((..(((...)))..)))).... 2
.......((((..((((......)))).)))) 2
.......((((..((((.....)))).)))). 2
.......((((..((((....))))..)))). 2
.......((((..((((....))))))))... 2
.......((((..(((((....))))))))). 2
.......((((..(((((...)))))..)))) 2
.......((((..(((((...))))))))).. 2
.......((((.(...........).)))).. 2
.......((((.(........)..)))).... 2
.......((((.(....).))))......... 2
.......((((.(..((.....))..).)))) 2
.......((((.(.(((....))).))))).. 2
.......((((.((............)))))) 2
.......((((.((...........)).)))) 2
.......((((.((.........))))))... 2
.......((((.((.......))...)))).. 2
.......((((.((......))...))))... 2
.......((((.((.....))))))....... 2
.......((((.((....))...))))..... 2
.......((((.((...)).))))........ 2
.......((((.((.((......)))).)))) 2
.......((((.((.((...)).))))))... 2
.......((((.(((........)))..)))) 2
.......((((.(((........))).).))) 2
.......((((.(((.......)))..)))). 2
.......((((.(((......)))...)))). 2
.......((((.(((.....)))...)))).. 2
.......((((.(((....)))))))...... 2
.......((((.((((.......)))))))). 2
.......((((.((((.....))))))))... 2
.......((((.(((((......))))))))) 2
.......((((.(((((.....))))))))). 2
.......((((.(((((....))).)).)))) 2
.......(((((..............)).))) 2
.......(((((...........))).))... 2
.......(((((.....))).))......... 2
.......(((((....).)))).......... 2
.......(((((....((....))..))))). 2
.......(((((...((......))..))))) 2
.......(((((...((.....))...))))) 2
.......(((((...((....)).)))))... 2
.......(((((...((....))))))).... 2
.......(((((...((...)).....))))) 2
.......(((((...(((.....)))))))). 2
.......(((((...(((....)))..))))) 2
.......(((((...(((....)))))))).. 2
.......(((((...(((...))).))))).. 2
.......(((((...((((...)))).))))) 2
.......(((((..(....)..)))))..... 2
.......(((((..((........)).))))) 2
.......(((((..((.......))..))))) 2
.......(((((..(((.......)))))))) 2
.......(((((..(((....)))...))))) 2
.......(((((..(((....))).))))).. 2
.......(((((..(((...))).)))))... 2
.......(((((.(........)..))))).. 2
.......(((((.(.(.....).).))))).. 2
.......(((((.((......))...))))). 2
.......(((((.((......))..))))).. 2
.......(((((.((....))..))))).... 2
.......(((((.(((........)))))))) 2
.......(((((.(((......).)).))))) 2
.......(((((.(((......)))..))))) 2
.......(((((.(((.....))).).)))). 2
.......(((((.(((....)))..))))).. 2
.......(((((.(((...))))))))..... 2
.......(((((.((((...)))).).)))). 2
.......((((((.........)))).))... 2
.......((((((........)))).)).... 2
.......((((((.....))).)))....... 2
.......((((((.....)))).))....... 2
.......((((((....))).)))........ 2
.......((((((...)).))))......... 2
.......((((((...))).)))......... 2
.......((((((...((.....)))))))). 2
.......((((((...((....))..)))))) 2
.......((((((...((...))...)))))) 2
.......((((((...(((....))))))))) 2
.......((((((..(....)..))))))... 2
.......((((((..((......)))))))). 2
.......((((((..((.....)))))))).. 2
.......((((((..((....))...)))))) 2
.......((((((..((....)).)))))).. 2
.......((((((..((...))..)))))).. 2
.......((((((..(((....))).)))))) 2
.......((((((..(((....))))))))). 2
.......((((((..(((...)))..)))))) 2
.......((((((.(.........).)))))) 2
.......((((((.(........))))))).. 2
.......((((((.(.....).)))))).... 2
.......((((((.((......))..)))))) 2
.......((((((.((.....))))))))... 2
.......((((((.((....)))).))))... 2
.......((((((.((...)).)))))).... 2
.......(((((((..........)))).))) 2
.......(((((((.........)).))))). 2
.......(((((((.........))))).)). 2
.......(((((((........)).))))).. 2
.......(((((((........))).)))).. 2
.......(((((((.......)).)))))... 2
.......(((((((......))).)))).... 2
.......(((((((.....)))..)))).... 2
.......(((((((....))))..)))..... 2
.......(((((((..((...))..))))))) 2
.......(((((((.(.......).))))))) 2
.......(((((((.((......))))))))) 2
.......(((((((.((.....))))))))). 2
.......(((((((.((....)).))).)))) 2
.......(((((((.(((...)))))))))). 2
.......((((((((........))).))))) 2
.......((((((((........)))).)))) 2
.......((((((((.......)).)))))). 2
.......((((((((.......)))..))))) 2
.......((((((((.....)).))).))).. 2
.......((((((((.....))).)))))... 2
.......((((((((.....))))..)))).. 2
.......((((((((.....)))))....))) 2
.......((((((((....))))...)))).. 2
.......((((((((....))))).))).... 2
.......((((((((...))).)))))..... 2
.......((((((((...))))..)))).... 2
.......((((((((...)))))....))).. 2
.......(((((((((......))))).)))) 2
.......(((((((((......)))))).))) 2
.......(((((((((.....)))..)))))) 2
.......(((((((((.....))).)))))). 2
.......(((((((((.....)))))..)))) 2
.......(((((((((....)).))))))).. 2
.......(((((((((....))))).)))).. 2
.......(((((((((....)))))).))).. 2
.......(((((((((...)).)))))))... 2
.......(((((((((...)))).)))))... 2
.......((((((((((....))).))))))) 2
.......((((((((((....)))).)))))) 2
.......((((((((((...))).))))))). 2
.......(((((((((((...))))))))))) 2
......(.((......)).)............ 2
......(.((.(((((...))))).)).)... 2
......(.((((...........)))).)... 2
......(.((((....)))).).......... 2
......(.(((((...........))))).). 2
......(.(((((.........))))).)... 2
......(.(((((......))))).)...... 2
......(.((((((.........)))))).). 2
......(.((((((....)))).)).)..... 2
......((.........))............. 2
......((......)).((((....))))... 2
......((.....)).(((((....))))).. 2
......((....)).....(((.....))).. 2
......((....))..(((((......))))) 2
......((...((((......))))...)).. 2
......((...((((.....))))...))... 2
......((...(((((.....)))))....)) 2
......((...(((((....)))))....)). 2
......((...((((((...))))))...)). 2
......((...((((((...)))))).))... 2
......((..((..((.....))..))..)). 2
......((..((.(((......))).))..)) 2
......((..(((..........)))..)).. 2
......((..(((..........))).))... 2
......((..(((......)))..))...... 2
......((..(((.....)))..))....... 2
......((..((((..........))))..)) 2
......((..((((.........))))..)). 2
......((..((((........)))).))... 2
......((..((((......))))..)).... 2
......((..((((...))))..))....... 2
......((..(((((......)).)))..)). 2
......((..(((((...)))))..))..... 2
......((..((((((.....))))))..)). 2
......((.(.....).))............. 2
......((.(.(((........))).).)).. 2
......((.(.((((......))))).))... 2
......((.((.........)).))....... 2
......((.((........))))......... 2
......((.((..(((......)))..)).)) 2
......((.((.(((.......)))..)).)) 2
......((.((.(((......))).)).)).. 2
......((.((.((((......)))).)).)) 2
......((.(((.............))))).. 2
......((.(((............))).)).. 2
......((.(((...........))).))... 2
......((.(((...........))))).... 2
......((.(((..........))).)).... 2
......((.(((.......)))))........ 2
......((.(((.....))))).......... 2
......((.(((...))).))........... 2
......((.(((..(((...))).))).)).. 2
......((.(((.(((......)))))).)). 2
......((.((((............)))).)) 2
......((.((((......)))).))...... 2
......((.((((....))))))......... 2
......((.((((...)))).))......... 2
......((.((((...)))))).......... 2
......((.((((.(......).)))).)).. 2
......((.((((.(.....).)))).))... 2
......((.(((((........))))).)).. 2
......((.(((((........)))))))... 2
......((.(((((......)))))))..... 2
......((.(((((.....))))).))..... 2
......((.(((((...))))).))....... 2
......((.((((((.....)))))))).... 2
......((.((((((....)))))).)).... 2
......((.(((((((......))))))).)) 2
......((.(((((((......))))))))). 2
......((.((((((((....)))))))).)) 2
......(((......))).(((.......))) 2
......(((......))).((((.....)))) 2
......(((.....)))((((((...)))))) 2
......(((....)))........((....)) 2
......(((....))).....(((...))).. 2
......(((....)))...((((...)))).. 2
......(((....)))..(((.....)))... 2
......(((....)))..(((....))).... 2
......(((....)))..((((....)))).. 2
......(((....)))..((((...))))... 2
......(((....))).(((......)))... 2
......(((....))).((((.......)))) 2
......(((....))).((((......)))). 2
......(((....))).((((...)))).... 2
......(((....)))((((....)))).... 2
......(((....)))((((...))))..... 2
......(((....)))(((((...)))))... 2
......(((....((........))....))) 2
......(((....((.....))....)))... 2
......(((....(((....)))....))).. 2
......(((....((((...))))....))). 2
......(((....(((((....)))))))).. 2
......(((....((((((...))))))))). 2
......(((...)))..((((.....)))).. 2
......(((...)))..(((((...))))).. 2
......(((...)))(((((.....))))).. 2
......(((...((........))...))).. 2
......(((...((.......))....))).. 2
......(((...((.....))..)))...... 2
......(((...(((........)))...))) 2
......(((...(((......))).))).... 2
......(((...(((......))))))..... 2
......(((...(((....))).)))...... 2
......(((...(((...))).)))....... 2
......(((...((((......))))...))) 2
......(((...((((.....)))).)))... 2
......(((...((((.....))))))).... 2
......(((...((((....))))....))). 2
......(((...((((....))))..)))... 2
......(((...(((((......))))).))) 2
......(((...(((((....))))))))... 2
......(((..(.(......).)..))).... 2
......(((..((.........))..)))... 2
......(((..((....))..)))........ 2
......(((..((...))..)))......... 2
......(((..(((.........)))..))). 2
......(((..(((........)))...))). 2
......(((..(((.......)))....))). 2
......(((..(((.....)))...))).... 2
......(((..(((.....))).)))...... 2
......(((..(((....)))..)))...... 2
......(((..(((....))).)))....... 2
......(((..((((.......)))).))).. 2
......(((..((((......)))).)))... 2
......(((..((((.....))))....))). 2
......(((..((((....))))....))).. 2
......(((..((((....)))).)))..... 2
......(((..(((((...)))))....))). 2
......(((..((((((....))))))..))) 2
......(((..((((((....))))))))).. 2
......(((.(.......).)))......... 2
......(((.(......).))).......... 2
......(((.(..((....))..).))).... 2
......(((.(..((((....)))).).))). 2
......(((.(.(((....))).).))).... 2
......(((.(.(((....))).))))..... 2
......(((.((............)).))).. 2
......(((.((...........)).)))... 2
......(((.((..........)).))).... 2
......(((.((.........)).)))..... 2
......(((.((.......)))))........ 2
......(((.((......))..)))....... 2
......(((.((......)))))......... 2
......(((.((.....)).)))......... 2
......(((.((...)))))............ 2
......(((.((..((......))..)).))) 2
......(((.((.((((....)))).))))). 2
......(((.((.((((...)))).)).))). 2
......(((.(((..........))).))).. 2
......(((.(((..........))))))... 2
......(((.(((.......)))..))).... 2
......(((.(((......)))...))).... 2
......(((.(((.....)))..)))...... 2
......(((.(((.....))))))........ 2
......(((.(((....))))))......... 2
......(((.(((...)))...)))....... 2
......(((.(((...)))))).......... 2
......(((.(((.((.......))))).))) 2
......(((.(((.((....)).))).))).. 2
......(((.(((.(((....))).))).))) 2
......(((.((((..........))))))). 2
......(((.((((........))))..))). 2
......(((.((((.......))).).))).. 2
......(((.((((......))))....))). 2
......(((.((((.....))))..))).... 2
......(((.((((...))))...)))..... 2
......(((.((((...)))))))........ 2
......(((.(((((.......)))))))).. 2
......(((.(((((......)))))..))). 2
......(((.(((((....)))))..)))... 2
......(((.(((((....))))))))..... 2
......(((.(((((...))))).)))..... 2
......(((.(((((...))))))))...... 2
......(((.((((((.....))))))))).. 2
......((((......).)))........... 2
......((((......))))((((....)))) 2
......((((.....)))).((......)).. 2
......((((.....)))).(((......))) 2
......((((.....))))(((......))). 2
......((((.....((((....)))))))). 2
......((((....))))....(((....))) 2
......((((....))))...(((....))). 2
......((((....))))..((((....)))) 2
......((((....)))).((((.....)))) 2
......((((....))))((((....)))).. 2
......((((....((....))..)))).... 2
......((((....((((......)))))))) 2
......((((....((((...))))...)))) 2
......((((....((((...))))..)))). 2
......((((...))))((((((...)))))) 2
......((((...((........))..)))). 2
......((((...((......))...)))).. 2
......((((...((......)).)))).... 2
......((((...((....)).))))...... 2
......((((...(((.....)))....)))) 2
......((((...(((....)))....)))). 2
......((((...(((...)))...))))... 2
......((((...((((.....))))..)))) 2
......((((...((((.....)))))))).. 2
......((((...((((....))))...)))) 2
......((((...((((....))))))))... 2
......((((...((((...))))...)))). 2
......((((...(((((...))))).)))). 2
......((((..(.........)..))))... 2
......((((..((.......))..))))... 2
......((((..((.....))...)))).... 2
......((((..((.....))))))....... 2
......((((..((....)).))))....... 2
......((((..(((.......)))..)))). 2
......((((..(((.......))).)))).. 2
......((((..(((.....))).)))).... 2
......((((..(((...)))))))....... 2
......((((..((((.....)))).)))).. 2
......((((..((((....))))...)))). 2
......((((..(((((......))))))))) 2
......((((..(((((.....))))).)))) 2
......((((..((((((....)))))))))) 2
......((((.(...........).))))... 2
......((((.(.........).))))..... 2
......((((.(.....).))))......... 2
......((((.(....).)))).......... 2
......((((.(.(........).).)))).. 2
......((((.(.((((...)))).))))).. 2
......((((.((.............)))))) 2
......((((.((............)).)))) 2
......((((.((...........)).)))). 2
......((((.((.........)))))).... 2
......((((.((........))...)))).. 2
......((((.((........))))))..... 2
......((((.((.......)).))))..... 2
......((((.((......))..))))..... 2
......((((.((..((...))..)).)))). 2
......((((.((.(((.....))))))))). 2
......((((.(((........)))..)))). 2
......((((.(((........))).).))). 2
......((((.(((........)))))))... 2
......((((.(((.......)))...)))). 2
......((((.(((.......)))..)))).. 2
......((((.(((.......))))))).... 2
......((((.(((....)))))))....... 2
......((((.(((...)))..))))...... 2
......((((.(((.(.....).))).)))). 2
......((((.(((.((....)).))).)))) 2
......((((.(((.(((...))).))))))) 2
......((((.((((......))))))))... 2
......((((.((((....))))))))..... 2
......((((.((((...))))))))...... 2
......((((.(((((.....))))).)))). 2
......((((.(((((....)))))..)))). 2
......((((.((((((...)))))))))).. 2
......(((((..............).)))). 2
......(((((..............)).))). 2
......(((((............))).))... 2
......(((((.........))).))...... 2
......(((((........).))))....... 2
......(((((........))).))....... 2
......(((((.......)).)))........ 2
......(((((.....))).)).......... 2
......(((((.....)))))((....))... 2
......(((((....))).))........... 2
......(((((....)))))((((....)))) 2
......(((((....)))))((((...)))). 2
......(((((....((......))..))))) 2
......(((((....((...)).....))))) 2
......(((((....(((....)))..))))) 2
......(((((...(....)...))))).... 2
......(((((...((......))...))))) 2
......(((((...(((...))).)))))... 2
......(((((...((((....)))).))))) 2
......(((((...((((...))))))))).. 2
......(((((..(.......)..)))))... 2
......(((((..(.....)..)))))..... 2
......(((((..((........)).))))). 2
......(((((..((......))..))))).. 2
......(((((..((....)).)))))..... 2
......(((((..(((.....)))..))))). 2
......(((((..(((....)))...))))). 2
......(((((..(((...)))....))))). 2
......(((((..(((...)))..)))))... 2
......(((((.(............).))))) 2
......(((((.(.........).)))))... 2
......(((((.(.......).)))))..... 2
......(((((.(.....).)))))....... 2
......(((((.((...........))))))) 2
......(((((.((..........)).))))) 2
......(((((.((.........))))))).. 2
......(((((.((........)))))))... 2
......(((((.((.......))))))).... 2
......(((((.((......))..)))))... 2
......(((((.((......)))))))..... 2
......(((((.((....))...))))).... 2
......(((((.(((........)))))))). 2
......(((((.(((.......)))..))))) 2
......(((((.(((......)))..))))). 2
......(((((.(((.....))).))).)).. 2
......(((((.(((.....)))))).))... 2
......(((((.(((....))))))))..... 2
......(((((.(((...)))...)))))... 2
......(((((.(((...))))))))...... 2
......(((((.((((....))))..))))). 2
......(((((.((((....)))).))))).. 2
......(((((.((((...))))))))).... 2
......(((((.(((((.....)))))))))) 2
......(((((.(((((....)))))))))). 2
......((((((............)).)))). 2
......((((((..........)))).))... 2
......((((((.........)).)))).... 2
......((((((.........)))..)))... 2
......((((((.......)).))))...... 2
......((((((......)).))))....... 2
......((((((......)))..)))...... 2
......((((((....)))...)))....... 2
......((((((....)))).))......... 2
......((((((...))).))).......... 2
......((((((...((.....))..)))))) 2
......((((((..((......)).)))))). 2
......((((((..((.....))..)))))). 2
......((((((..((....))..)))))).. 2
......((((((..(((......))))))))) 2
......((((((..(((....)))..)))))) 2
......((((((..(((...))).)))))).. 2
......((((((.(.......).))))))... 2
......((((((.(.....).))))))..... 2
......((((((.((.......)))))))).. 2
......((((((.((......)))))).)).. 2
......((((((.((....))))))))..... 2
......((((((.(((.......))))))))) 2
......((((((.(((....))).))).))). 2
......((((((.((((.....)))))))))) 2
......((((((.((((...)))).)))))). 2
......((((((.((((...)))))))))).. 2
......(((((((..........))))).)). 2
......(((((((.........))).).))). 2
......(((((((.........))))..))). 2
......(((((((.........)))).))).. 2
......(((((((........).))))))... 2
......(((((((........)).)))))... 2
......(((((((.......))).)))).... 2
......(((((((......))))).))..... 2
......(((((((.....)).)))))...... 2
......(((((((.....)))..))))..... 2
......(((((((.....))))..)))..... 2
......(((((((....)).)))))....... 2
......(((((((....)))).....)))... 2
......(((((((...))).))))........ 2
......(((((((..((....)).))))))). 2
......(((((((.(........)))))))). 2
......(((((((.(......)..))))))). 2
......(((((((.(......).))))))).. 2
......(((((((.(....).))))))).... 2
......(((((((.((....))))).)))).. 2
......(((((((.(((...))).))))))). 2
......((((((((.........))).))))) 2
......((((((((........).))).)))) 2
......((((((((........)))))..))) 2
......((((((((.......)))))..))). 2
......((((((((.......))))).))).. 2
......((((((((......))..)))))).. 2
......((((((((......))))...)))). 2
......((((((((......)))))..))).. 2
......((((((((.....)).)))))).... 2
......((((((((.....))).))))).... 2
......((((((((.....))))....)))). 2
......((((((((....)))....))))).. 2
......((((((((....))))..)))).... 2
......((((((((....)))).))))..... 2
......((((((((....))))).....))). 2
......((((((((....)))))...)))... 2
......((((((((....))))).)))..... 2
......((((((((...))))..))))..... 2
......((((((((...)))))...))).... 2
......((((((((.((...)).)))))))). 2
......(((((((((.......)))).))))) 2
......(((((((((......)).))))))). 2
......(((((((((......))).)))))). 2
......(((((((((......)))))).))). 2
......(((((((((.....))).)))))).. 2
......(((((((((.....))))..))))). 2
......(((((((((.....)))).))))).. 2
......(((((((((.....))))).)))).. 2
......(((((((((.....)))))).))).. 2
......(((((((((....)))))...)))). 2
......(((((((((....)))))..)))).. 2
......(((((((((...))))).....)))) 2
......(((((((((...)))))....)))). 2
......(((((((((...))))))...))).. 2
......(((((((((...)))))).))).... 2
......((((((((((....)))))))))).. 2
......((((((((((...))))...)))))) 2
.....(..(((.......)))..)........ 2
.....(..((((.....))))..)........ 2
.....(.(((............))).)..... 2
.....(.(((.....))).)............ 2
.....(.(((..(((......)))..))).). 2
.....(.(((.((((.....))))..))).). 2
.....(.((((.............)))).).. 2
.....(.((((..........)))).)..... 2
.....(.((((........)))).)....... 2
.....(.((((.......)))).)........ 2
.....(.((((......)))).)......... 2
.....(.((((..(((....)))..)))).). 2
.....(.((((.((.......)))))).)... 2
.....(.(((((...))))).).......... 2
.....(.((((((.......)))))).).... 2
.....(.((((((......)))))).)..... 2
.....(.(((((((...))))))).)...... 2
.....((........))(((((...))))).. 2
.....((.....(((....)))......)).. 2
.....((....))..((((....))))..... 2
.....((....))((((((......)))))). 2
.....((....((((......))))....)). 2
.....((....((((....))))...)).... 2
.....((....(((((.....)))))...)). 2
.....((....(((((....)))))....)). 2
.....((...(((......))).))....... 2
.....((...(((....)))...))....... 2
.....((...(((((........))))).)). 2
.....((..(.(((.....))).)..)).... 2
.....((..((.((.......)).))..)).. 2
.....((..((.((......)).))..))... 2
.....((..(((.......)))..))...... 2
.....((..(((......)))..))....... 2
.....((..(((......))).))........ 2
.....((..(((...)))..)).......... 2
.....((..((((...........))))..)) 2
.....((..((((...........)))).)). 2
.....((..((((........))))..))... 2
.....((..((((.....))))...))..... 2
.....((..((((....))))...))...... 2
.....((..(((((.........))))).)). 2
.....((..(((((.......)))))..)).. 2
.....((..(((((......)))))..))... 2
.....((..(((((.....)))))..)).... 2
.....((..(((((...)))))..))...... 2
.....((.((...............)).)).. 2
.....((.((..........)).))....... 2
.....((.((........)))).......... 2
.....((.((.....))))............. 2
.....((.((....))..))............ 2
.....((.((..(((......)))..)).)). 2
.....((.((.((((........)))))).)) 2
.....((.((.((((....)))).)).))... 2
.....((.((.(((((......))))))).)) 2
.....((.(((..............))).)). 2
.....((.(((..............))))).. 2
.....((.(((............))).))... 2
.....((.(((.........)))))....... 2
.....((.(((.......))).))........ 2
.....((.(((......))))).......... 2
.....((.(((.....))).)).......... 2
.....((.(((....)))))............ 2
.....((.(((...))).))............ 2
.....((.(((...)))))............. 2
.....((.(((...((....))...))))).. 2
.....((.(((..((.....))..))).)).. 2
.....((.(((..(((.....)))..))).)) 2
.....((.(((.(........).))).))... 2
.....((.(((.(((...))).))).)).... 2
.....((.(((.((((....)))).))))).. 2
.....((.((((...........)))).)).. 2
.....((.((((..........)))))).... 2
.....((.((((........))))))...... 2
.....((.((((......))).).))...... 2
.....((.((((......))))))........ 2
.....((.((((....)))).))......... 2
.....((.((((....)))))).......... 2
.....((.((((...))))))........... 2
.....((.((((.(((...))).)))).)).. 2
.....((.(((((........))))))).... 2
.....((.(((((.......)))))..))... 2
.....((.(((((......)))))..)).... 2
.....((.(((((.((.....)).))))))). 2
.....((.((((((........)))))).)). 2
.....((.((((((......))).))).)).. 2
.....((.(((((((......))))))))).. 2
.....((.(((((((....))))))).))... 2
.....((.((((((((...)))))).)).)). 2
.....(((...................))).. 2
.....(((..................)))... 2
.....(((........))).(((....))).. 2
.....(((........)))((((...)))).. 2
.....(((.......))).((((...)))).. 2
.....(((......)))...(((......))) 2
.....(((......))).(((........))) 2
.....(((......)))(((.....))).... 2
.....(((......)))((((.......)))) 2
.....(((.....))).(((((....))))). 2
.....(((.....))).((((((...)))))) 2
.....(((.....)))(((((.....))))). 2
.....(((.....)))(((((...)))))... 2
.....(((.....(((....)))..))).... 2
.....(((....)))..((((....))))... 2
.....(((....)))..((((...)))).... 2
.....(((....))).(((........))).. 2
.....(((....))).((((........)))) 2
.....(((....))).(((((......))))) 2
.....(((....)))((((.......)))).. 2
.....(((....)))((((......))))... 2
.....(((....)))(((((.......))))) 2
.....(((....)))((((((....)))))). 2
.....(((....((......)).....))).. 2
.....(((....((.....))....))).... 2
.....(((....((....))...)))...... 2
.....(((....(((......)))...))).. 2
.....(((....(((.....))).....))). 2
.....(((....(((....))).....))).. 2
.....(((....((((.......))))..))) 2
.....(((....((((.....))))....))) 2
.....(((....((((((...))))))))).. 2
.....(((...)))((((((.....)))))). 2
.....(((...(((.......)))....))). 2
.....(((...(((.......)))...))).. 2
.....(((...(((......)))..))).... 2
.....(((...(((.....)))....)))... 2
.....(((...(((.....))).)))...... 2
.....(((...(((....)))...)))..... 2
.....(((...(((....)))..)))...... 2
.....(((...((((........))))))).. 2
.....(((...((((.......))))..))). 2
.....(((...((((....)))).....))). 2
.....(((...((((...))))..)))..... 2
.....(((...(((((.......))))).))) 2
.....(((...(((((......)))))..))) 2
.....(((..(......)..)))......... 2
.....(((..(.(((....))))..))).... 2
.....(((..((.............))..))) 2
.....(((..((...........))..))).. 2
.....(((..((.......))..)))...... 2
.....(((..((......))...)))...... 2
.....(((..((.....))...)))....... 2
.....(((..((....)).))).......... 2
.....(((..((...))..))).......... 2
.....(((..((.(((.....))).))..))) 2
.....(((..((.(((...))).))..))).. 2
.....(((..(((.......)))..))).... 2
.....(((..(((......)))..)))..... 2
.....(((..(((.(......).)))..))). 2
.....(((..(((.((......)))))))).. 2
.....(((..(((.((.....)).)))..))) 2
.....(((..(((.((....)).)))..))). 2
.....(((..(((.(((....))))))..))) 2
.....(((..((((.........)))).))). 2
.....(((..((((........)))).))).. 2
.....(((..((((........)))))))... 2
.....(((..((((.......)))).)))... 2
.....(((..((((.......))))))).... 2
.....(((..((((......)))).))).... 2
.....(((..((((.....)).))..)))... 2
.....(((..((((.....))))....))).. 2
.....(((..((((...)))).)))....... 2
.....(((..((((.(((...)))))))))). 2
.....(((..(((((........)))))))). 2
.....(((..(((((......)))))..))). 2
.....(((..(((((......))))).))).. 2
.....(((..(((((.....)))))....))) 2
.....(((..(((((.....))))).)))... 2
.....(((..(((((....)))))....))). 2
.....(((..((((((.....))))))..))) 2
.....(((..((((((....)))))))))... 2
.....(((..(((((((...)))))))..))) 2
.....(((.(........).)))......... 2
.....(((.(........)))).......... 2
.....(((.(....).)))............. 2
.....(((.(.(((........))).).))). 2
.....(((.(.((((.....)))).).))).. 2
.....(((.((.............)).))).. 2
.....(((.((.............)))))... 2
.....(((.((..........)).)))..... 2
.....(((.((.......)))))......... 2
.....(((.((.....)))))........... 2
.....(((.((....((...))....)).))) 2
.....(((.((...((....))...)).))). 2
.....(((.((...((((...)))).))))). 2
.....(((.((.(((.......))).)).))) 2
.....(((.((.((((......)))))).))) 2
.....(((.(((..........)))))).... 2
.....(((.(((.........))).))).... 2
.....(((.(((........)))..))).... 2
.....(((.(((.......)))..)))..... 2
.....(((.(((.......))))))....... 2
.....(((.(((......)))...)))..... 2
.....(((.(((......))))))........ 2
.....(((.(((....)))))).......... 2
.....(((.(((...)))..)))......... 2
.....(((.(((...))).).))......... 2
.....(((.(((...))))))........... 2
.....(((.(((.((....)).))).)))... 2
.....(((.(((.((....))))).))).... 2
.....(((.(((.(((....)))..))).))) 2
.....(((.(((.(((....)))))).))).. 2
.....(((.((((...........)))).))) 2
.....(((.((((...........))))))). 2
.....(((.((((.......))))...))).. 2
.....(((.((((.......)))).))).... 2
.....(((.((((.(((...))))))).))). 2
.....(((.(((((.........))))).))) 2
.....(((.(((((........)).)))))). 2
.....(((.(((((........)))))..))) 2
.....(((.(((((.......))))))))... 2
.....(((.(((((......))).)).))).. 2
.....(((.(((((......))))).)))... 2
.....(((.(((((......)))))))).... 2
.....(((.(((((.....))))))))..... 2
.....(((.(((((....))))))))...... 2
.....(((.(((((...)))))...))).... 2
.....(((.((((((.....))))))..))). 2
.....(((.((((((....))))).).))).. 2
.....(((.(((((((.....))))))).))) 2
.....(((.(((((((....))))))).))). 2
.....(((.(((((((...))))))).))).. 2
.....((((......))))(((......))). 2
.....((((......))))((((....)))). 2
.....((((.....))))..((((....)))) 2
.....((((.....)))).((....))..... 2
.....((((.....)))).((((....)))). 2
.....((((.....))))(((....))).... 2
.....((((.....))))((((......)))) 2
.....((((.....))))((((....)))).. 2
.....((((.....))))(((((....))))) 2
.....((((.....((......))...)))). 2
.....((((.....((....))...))))... 2
.....((((....).))).............. 2
.....((((....))))..((((...)))).. 2
.....((((....)))).(((....))).... 2
.....((((....)))).((((....)))).. 2
.....((((....))))(((.......))).. 2
.....((((....))))((((....))))... 2
.....((((....((.......))....)))) 2
.....((((....((......))....)))). 2
.....((((....((......))...)))).. 2
.....((((....((....))...)))).... 2
.....((((....(((....)))..))))... 2
.....((((....((((...))))....)))) 2
.....((((...))))..((((....)))).. 2
.....((((...)))).(((......)))... 2
.....((((...)))).((((......)))). 2
.....((((...)))).((((....))))... 2
.....((((...))))((((......)))).. 2
.....((((...))))(((((......))))) 2
.....((((...((........))...)))). 2
.....((((...((......))...))))... 2
.....((((...((....))....)))).... 2
.....((((...((...))...))))...... 2
.....((((...(((......)))....)))) 2
.....((((...(((......)))...)))). 2
.....((((...(((.....)))...)))).. 2
.....((((...(((.....))).)))).... 2
.....((((...((((....))))...)))). 2
.....((((...((((....)))).))))... 2
.....((((...((((...))))....)))). 2
.....((((..(........)..))))..... 2
.....((((..(...)..)))).......... 2
.....((((..((......))..))))..... 2
.....((((..((..((....)).))..)))) 2
.....((((..((.(......).))..)))). 2
.....((((..(((..........))).)))) 2
.....((((..(((........))).)))).. 2
.....((((..(((......)))...)))).. 2
.....((((..(((.....)))))))...... 2
.....((((..(((....)))..))))..... 2
.....((((..(((...)))..))))...... 2
.....((((..(((.(.....).)))..)))) 2
.....((((..(((.((...)).)))..)))) 2
.....((((..((((........)))).)))) 2
.....((((..((((........)))))))). 2
.....((((..((((.......)))).)))). 2
.....((((..((((......)))).)))).. 2
.....((((..((((.....))))...)))). 2
.....((((..((((....))))))))..... 2
.....((((..(((((.....)))))..)))) 2
.....((((..(((((....)))))...)))) 2
.....((((..(((((....)))))..).))) 2
.....((((..(((((....)))))))))... 2
.....((((.(......))))).......... 2
.....((((.(.((((...)))).).)))).. 2
.....((((.((..............)))))) 2
.....((((.((..........)).))))... 2
.....((((.((.......)).))))...... 2
.....((((.((.......))))))....... 2
.....((((.((.(......).)).))))... 2
.....((((.((.((......)))).)))).. 2
.....((((.((.(((....)))))..)))). 2
.....((((.(((...........))).)))) 2
.....((((.(((.........))).)))).. 2
.....((((.(((.......)))..))))... 2
.....((((.(((.......))).)))).... 2
.....((((.(((......)))...).))).. 2
.....((((.(((......)))..)))).... 2
.....((((.(((......))).).))).... 2
.....((((.(((....)))..))))...... 2
.....((((.(((....)))))))........ 2
.....((((.(((.((....)).))).)))). 2
.....((((.((((..........)))))))) 2
.....((((.((((........))))..)))) 2
.....((((.((((.......)))).)))).. 2
.....((((.((((......)).)).)))).. 2
.....((((.((((......))))..)))).. 2
.....((((.(((((....)))))...)))). 2
.....((((.(((((....))))))))).... 2
.....((((.((((((....))))..)))))) 2
.....((((.((((((....))))))..)))) 2
.....((((.(((((((....))))))))))) 2
.....(((((............))).)).... 2
.....(((((........))..)))....... 2
.....(((((.......))).))......... 2
.....(((((......)).))).......... 2
.....(((((.....)))))..(((....))) 2
.....(((((.....)))))((((....)))) 2
.....(((((.....(((....)))))))).. 2
.....(((((....))).))............ 2
.....(((((....))))).(((......))) 2
.....(((((....))))).(((....))).. 2
.....(((((....)))))((......))... 2
.....(((((....)))))((.....)).... 2
.....(((((....)))))(((......))). 2
.....(((((....)))))(((.....))).. 2
.....(((((....)))))((((....)))). 2
.....(((((....((......))...))))) 2
.....(((((....(((...)))....))))) 2
.....(((((....(((...)))..))))).. 2
.....(((((....((((....))))))))). 2
.....(((((...((........))..))))) 2
.....(((((...((......))....))))) 2
.....(((((...((......))..))))).. 2
.....(((((...((......)).)))))... 2
.....(((((...((.....))....))))). 2
.....(((((...((....))...)))))... 2
.....(((((...(((........)))))))) 2
.....(((((...(((......)))..))))) 2
.....(((((...(((......)))))))).. 2
.....(((((...(((....)))....))))) 2
.....(((((...(((...)))..)))))... 2
.....(((((...((((....)))).))))). 2
.....(((((...((((....))))))))).. 2
.....(((((...((((...))))...))))) 2
.....(((((..(..........)..))))). 2
.....(((((..(......)..)))))..... 2
.....(((((..((........)).))))).. 2
.....(((((..((.......))..))))).. 2
.....(((((..((......))....))))). 2
.....(((((..((......))..)))))... 2
.....(((((..((.....))..)).)))... 2
.....(((((..((.((...))))..))))). 2
.....(((((..(((...))).)))))..... 2
.....(((((..((((......))))))))). 2
.....(((((..((((....)))))))))... 2
.....(((((..((((...))))..))))).. 2
.....(((((..(((((...)))))..))))) 2
.....(((((.(............).))))). 2
.....(((((.(...........).))))).. 2
.....(((((.(.........).))))).... 2
.....(((((.(........).)).))).... 2
.....(((((.(........))))))...... 2
.....(((((.(....).)))))......... 2
.....(((((.((..........))))))).. 2
.....(((((.((.........))..))))). 2
.....(((((.((........))))))).... 2
.....(((((.((.....))..)))))..... 2
.....(((((.((....))..)))))...... 2
.....(((((.((..(....)..)).))))). 2
.....(((((.((.((....)).)).))))). 2
.....(((((.((.(((....))))).))))) 2
.....(((((.(((.......)))...))))) 2
.....(((((.(((......)))))))).... 2
.....(((((.(((....)))..))))).... 2
.....(((((.((((.....))))..))))). 2
.....(((((.((((.....)))))))))... 2
.....(((((.((((....))))...))))). 2
.....(((((.((((....))))..))))).. 2
.....(((((.((((....)))).)))))... 2
.....(((((.((((...)))).))))).... 2
.....(((((.(((((.....))))).))))) 2
.....((((((..............)))).)) 2
.....((((((............))).))).. 2
.....((((((............)))).)).. 2
.....((((((..........).))))).... 2
.....((((((..........)).)))).... 2
.....((((((.........)).))))..... 2
.....((((((.......)).))))....... 2
.....((((((.....)).))))......... 2
.....((((((.....)))).))......... 2
.....((((((....).))))).......... 2
.....((((((....))))))(((...))).. 2
.....((((((....((....))..)))))). 2
.....((((((...))))))((((...)))). 2
.....((((((...((......)))))))).. 2
.....((((((...((....))..)))))).. 2
.....((((((...(((....)))..)))))) 2
.....((((((..((........)).)))))) 2
.....((((((..((......))...)))))) 2
.....((((((..((......))..)))))). 2
.....((((((..(((....)))..)))))). 2
.....((((((.(.........).)))))).. 2
.....((((((.(......).))))))..... 2
.....((((((.((.........)))))))). 2
.....((((((.((.......))...)))))) 2
.....((((((.((.......))..)))))). 2
.....((((((.((.......)).)).)))). 2
.....((((((.((.......)).)))))).. 2
.....((((((.((....)).))))))..... 2
.....((((((.(((........))))))))) 2
.....((((((.(((......)))..)))))) 2
.....((((((.(((.....))).)))))).. 2
.....((((((.(((...))).).)))))... 2
.....((((((.(((...)))))))))..... 2
.....((((((.((((......)))))))))) 2
.....(((((((............))).)))) 2
.....(((((((...........))))).)). 2
.....(((((((.........))).))))... 2
.....(((((((........))))..)))... 2
.....(((((((........)))).))).... 2
.....(((((((.......))).))))..... 2
.....(((((((.......)))).)))..... 2
.....(((((((.......))))).))..... 2
.....(((((((......)))......)))). 2
.....(((((((......))).))))...... 2
.....(((((((......))))..)))..... 2
.....(((((((.....)).)).)))...... 2
.....(((((((.....))))...)))..... 2
.....(((((((....))))).))........ 2
.....(((((((..(((.....)))))))))) 2
.....(((((((..(((....)))))))))). 2
.....(((((((.(.........)))))))). 2
.....(((((((.(.......).))))))).. 2
.....(((((((.((........))))))))) 2
.....(((((((.((.......)).))))))) 2
.....(((((((.((......)).))))))). 2
.....(((((((.((.....))..))))))). 2
.....(((((((.((...)).))))))).... 2
.....((((((((.........))).))))). 2
.....((((((((.........))))..)))) 2
.....((((((((........)))..))))). 2
.....((((((((........)))))...))) 2
.....((((((((.......)).))))))... 2
.....((((((((.......)))...))))). 2
.....((((((((.......))))...)))). 2
.....((((((((......))).....))))) 2
.....((((((((......)))....))))). 2
.....((((((((......))).))))).... 2
.....((((((((.....)))..))))).... 2
.....((((((((.....)))).....)))). 2
.....((((((((.....))))....)))).. 2
.....((((((((....)))...))))).... 2
.....((((((((....)))).))))...... 2
.....((((((((....))))).)))...... 2
.....((((((((...)))..)))))...... 2
.....((((((((...)))).......)))). 2
.....((((((((.(((...))).)))))))) 2
.....(((((((((........)).))))))) 2
.....(((((((((........))))).)))) 2
.....(((((((((.......)))))..)))) 2
.....(((((((((.......))))))))).. 2
.....(((((((((......).)))))))).. 2
.....(((((((((......)))))...)))) 2
.....(((((((((......)))))).))).. 2
.....(((((((((.....)))).)))))... 2
.....(((((((((....)))).....))))) 2
.....(((((((((....))))....))))). 2
.....(((((((((....))))...))))).. 2
.....(((((((((....)))))....)))). 2
.....(((((((((...)))))...))))... 2
.....(((((((((...))))).))))..... 2
.....(((((((((...))))))..))).... 2
.....(((((((((...)))))))))...... 2
.....(((((((((.(.....).))))))))) 2
.....((((((((((......))))))).))) 2
.....((((((((((......)))))))))). 2
.....((((((((((.....)))).))).))) 2
.....((((((((((.....))))).))))). 2
.....((((((((((.....))))))..)))) 2
.....((((((((((....)).)))))..))) 2
.....((((((((((....)).)))))))).. 2
.....((((((((((....))))...)))))) 2
.....((((((((((....)))))...))))) 2
.....((((((((((...)))))).))))... 2
.....((((((((((...)))))))))).... 2
.....(((((((((((....))).)))))))) 2
.....(((((((((((...)))))..)))))) 2
.....(((((((((((...))))))))))).. 2
....(..((((.......))))..)....... 2
....(..(((((........)))))..).... 2
....(.(((......))).)............ 2
....(.((((.........)))).)....... 2
....(.((((........)))).)........ 2
....(.((((.....)))).)........... 2
....(.((((....)))).)............ 2
....(.(((((.............))))).). 2
....(.(((((........))))).)...... 2
....(.(((((......))))).)........ 2
....(.((((((............)))))).) 2
....(.((((((......)))))).)...... 2
....(.((((((.....)))))).)....... 2
....(.(((((((.....))))))).)..... 2
....(.(((((((....))))))).)...... 2
....((...........))............. 2
....((.......))................. 2
....((......))....(((((....))))) 2
....((......((((....)))).....)). 2
....((....))..(((((........))))) 2
....((....((((....))))..))...... 2
....((...(((....)))...))........ 2
....((...((((..........))))..)). 2
....((...((((........))))...)).. 2
....((...((((.......))))...))... 2
....((...((((.....)))).))....... 2
....((...(((((.......)))))...)). 2
....((...(((((......)))))....)). 2
....((..((...........))..))..... 2
....((..((.......))..))......... 2
....((..((......))..)).......... 2
....((..((.(((((...))))).)).)).. 2
....((..(((.......)))..))....... 2
....((..(((......)))..))........ 2
....((..(((..(......)..)))..)).. 2
....((..((((..........))))..)).. 2
....((..((((.........))))..))... 2
....((..((((........))))..)).... 2
....((..((((......))))...))..... 2
....((..((((.....))))..))....... 2
....((..((((.....)))).))........ 2
....((..((((....)))).))......... 2
....((..((((...)))).)).......... 2
....((..(((((.......)))))..))... 2
....((..(((((.....)))))..))..... 2
....((..(((((....)))))..))...... 2
....((..((((((......)))))).))... 2
....((.(.((((...)))).).))....... 2
....((.((.............)).))..... 2
....((.((............)).))...... 2
....((.((...........)).))....... 2
....((.((......))))............. 2
....((.((...)).))............... 2
....((.((..((......))..)).)).... 2
....((.((.((....)).)).))........ 2
....((.((.((((....)))))).))..... 2
....((.(((...............))).)). 2
....((.(((............))).)).... 2
....((.(((.........))).))....... 2
....((.(((........)))))......... 2
....((.(((.......))).))......... 2
....((.(((.....))).))........... 2
....((.(((...)))...))........... 2
....((.(((...))))).............. 2
....((.(((.((........)).))).)).. 2
....((.(((.((........)).)))))... 2
....((.(((.((....)).)))))....... 2
....((.(((.(((.......)))))).)).. 2
....((.(((.(((....))).))).)).... 2
....((.(((.(((...))).))).))..... 2
....((.(((.((((......)))).))).)) 2
....((.((((...........))))..)).. 2
....((.((((..........))))..))... 2
....((.((((..........))))))..... 2
....((.((((.........)))).))..... 2
....((.((((.......))))))........ 2
....((.((((......))))))......... 2
....((.((((.....)))).))......... 2
....((.((((....))))))........... 2
....((.((((.(((......))))))).)). 2
....((.(((((.........))))).))... 2
....((.(((((......)))))..))..... 2
....((.(((((.....)))))))........ 2
....((.(((((.(......).))))).)).. 2
....((.((((((..........)))))).)) 2
....((.((((((....))))))..))..... 2
....((.((((((....)))))).))...... 2
....((.(((((((......))))))).)).. 2
....((.(((((((.....))))))).))... 2
....((.((((((((.....)))))))).)). 2
....(((......................))) 2
....(((.................)))..... 2
....(((........)))(((....))).... 2
....(((........)))((((......)))) 2
....(((......)))....(((.....))). 2
....(((......)))...((((....)))). 2
....(((......)))..(((.....)))... 2
....(((......)))..(((....))).... 2
....(((......)))(((....)))...... 2
....(((......)))((((.....))))... 2
....(((......)))((((....)))).... 2
....(((......)))(((((......))))) 2
....(((......)))((((((...)))))). 2
....(((......(((....)))......))) 2
....(((.....)))..(((((...))))).. 2
....(((.....)))((((......))))... 2
....(((.....)))((((((....)))))). 2
....(((.....)))(((((((...))))))) 2
....(((.....((........)).....))) 2
....(((.....((......)).....))).. 2
....(((.....(((......))).....))) 2
....(((....)))....(((......))).. 2
....(((....)))....((((....)))).. 2
....(((....)))...((((.......)))) 2
....(((....)))...(((((....))))). 2
....(((....)))..((((((...)))))). 2
....(((....)))(((..........))).. 2
....(((....)))(((........))).... 2
....(((....)))((((.........)))). 2
....(((....)))((((......)))).... 2
....(((....)))(((((.....)))))... 2
....(((....)))(((((....))))).... 2
....(((....(((........)))...))). 2
....(((....(((.......)))...))).. 2
....(((....(((.......)))..)))... 2
....(((....(((......)))....))).. 2
....(((....(((......)))...)))... 2
....(((....(((.....)))....)))... 2
....(((....(((....)))...)))..... 2
....(((....((((.......))))...))) 2
....(((....((((......))))..))).. 2
....(((....((((....))))....))).. 2
....(((....(((((....)))))))).... 2
....(((...)))..(((((......))))). 2
....(((...)))(((((....)))))..... 2
....(((...)))((((((.......)))))) 2
....(((...(.((((....)))).)...))) 2
....(((...((........))...))).... 2
....(((...((......))....)))..... 2
....(((...((.....))...)))....... 2
....(((...((....)).))).......... 2
....(((...(((...........)))..))) 2
....(((...(((........))).))).... 2
....(((...(((.......)))..))).... 2
....(((...(((......)))....)))... 2
....(((...(((.....)))....))).... 2
....(((...(((.....)))..)))...... 2
....(((...(((....)))..)))....... 2
....(((...(((....))).)))........ 2
....(((...(((...))).....)))..... 2
....(((...(((...)))...)))....... 2
....(((...((((........)))).))).. 2
....(((...((((......))))...))).. 2
....(((...((((......)))).))).... 2
....(((...((((.....))))...)))... 2
....(((...((((.....)))).)))..... 2
....(((...((((....))))..)))..... 2
....(((...(((((......)))))...))) 2
....(((...(((((......))))).))).. 2
....(((...(((((.....)))))..))).. 2
....(((...(((((....)))))....))). 2
....(((...((((((....))))))..))). 2
....(((..(.(((........))).)..))) 2
....(((..((.........))..)))..... 2
....(((..((........)).)))....... 2
....(((..((.....))..)))......... 2
....(((..((.....)).))).......... 2
....(((..((..(((....)))..))..))) 2
....(((..(((............)))..))) 2
....(((..(((...........)))..))). 2
....(((..(((..........)))..))).. 2
....(((..(((..........)))))).... 2
....(((..(((.........)))..)))... 2
....(((..(((........)))...)))... 2
....(((..(((........)))..))).... 2
....(((..(((.......)))..)))..... 2
....(((..(((.....))).)))........ 2
....(((..(((.(....).)))..))).... 2
....(((..(((.(((.....))).)))))). 2
....(((..((((.........)))))))... 2
....(((..((((........)))).)))... 2
....(((..((((......)))).)))..... 2
....(((..((((....).)))..)))..... 2
....(((..((((....))))..)))...... 2
....(((..((((...))))..)))....... 2
....(((..(((((.......))))))))... 2
....(((..(((((......))))).)))... 2
....(((..(((((.....))))).))).... 2
....(((..(((((....)))))...)))... 2
....(((..((((((......))))))..))) 2
....(((..((((((......)))))).))). 2
....(((..(((((((...)))))))..))). 2
....(((.(........))))........... 2
....(((.(.......).)))........... 2
....(((.(.((........))).)))..... 2
....(((.(.(((...))).).)))....... 2
....(((.(.((((........)))).).))) 2
....(((.(.((((((....)))))))))).. 2
....(((.((...........)).)))..... 2
....(((.((.........)).)))....... 2
....(((.((...((((.....)))))).))) 2
....(((.((..((((....)))).))))).. 2
....(((.((.(.......).)).)))..... 2
....(((.((.((........)).)).))).. 2
....(((.((.(((........))).))))). 2
....(((.((.(((....))))).)))..... 2
....(((.((.((((...)))).))..))).. 2
....(((.((.(((((...))))).))..))) 2
....(((.(((............))).))).. 2
....(((.(((..........))))))..... 2
....(((.(((........))).)))...... 2
....(((.(((.......)))..)))...... 2
....(((.(((.......))))))........ 2
....(((.(((......))))))......... 2
....(((.(((.....)))))).......... 2
....(((.(((....)))..)))......... 2
....(((.(((...))).)))(((....))). 2
....(((.(((...))))))............ 2
....(((.(((..(......)..))).))).. 2
....(((.(((.((........))))).))). 2
....(((.(((.((.......)).)))))).. 2
....(((.(((.((.....)).)))))).... 2
....(((.(((.((....)).))).))).... 2
....(((.(((.(((......)))..)))))) 2
....(((.(((.(((......))).)))))). 2
....(((.(((.((((....)))).))).))) 2
....(((.(((.(((((....))))))))))) 2
....(((.((((..........)))).))).. 2
....(((.((((.........)))).)))... 2
....(((.((((.........))))))).... 2
....(((.((((........))))...))).. 2
....(((.((((........))))..)))... 2
....(((.((((.......)))).)))..... 2
....(((.((((.......)))))))...... 2
....(((.((((.....))))..)))...... 2
....(((.((((.....)))))))........ 2
....(((.((((....)))))))......... 2
....(((.((((.(......).)))).))).. 2
....(((.(((((.........))))).))). 2
....(((.(((((........).)))).))). 2
....(((.(((((.......))).)).))).. 2
....(((.(((((.......))))).)))... 2
....(((.(((((.......)))))))).... 2
....(((.(((((......).)))).)))... 2
....(((.(((((......)))))...))).. 2
....(((.(((((...))))).)))....... 2
....(((.(((((...))))))))........ 2
....(((.((((((........)))))).))) 2
....(((.((((((........))))))))). 2
....(((.((((((.......))))))..))) 2
....(((.((((((....)))))).))).... 2
....(((.(((((((.......)))))))))) 2
....(((.(((((((...))).)))).))).. 2
....((((........)))).((......)). 2
....((((........))))(((....))).. 2
....((((.......))))(((......))). 2
....((((.......))))((((...)))).. 2
....((((......))))(((.......))). 2
....((((......((....))......)))) 2
....((((......(((...))).....)))) 2
....((((.....))))(((((....))))). 2
....((((.....))))(((((...))))).. 2
....((((.....((....)).....)))).. 2
....((((.....((.((.....)).)))))) 2
....((((.....(((...))).....)))). 2
....((((.....((((...))))....)))) 2
....((((.....((((((...)))))))))) 2
....((((....).)))............... 2
....((((....)).))............... 2
....((((....)))).....(((....))). 2
....((((....))))....(((......))) 2
....((((....))))...((((....)))). 2
....((((....))))...(((((...))))) 2
....((((....)))).(((((....))))). 2
....((((....))))((((......)))).. 2
....((((....))))(((((.....))))). 2
....((((....))))(((((....))))).. 2
....((((....(((........))))))).. 2
....((((....(((.......)))...)))) 2
....((((....(((.......)))..)))). 2
....((((....(((.......)))))))... 2
....((((....(((......)))...)))). 2
....((((....(((.....)))...)))).. 2
....((((....(((....))).....)))). 2
....((((....(((....)))...))))... 2
....((((....(((....)))..)))).... 2
....((((....((((......))))..)))) 2
....((((....((((....))))....)))) 2
....((((....((((....))))...)))). 2
....((((....(((((......))))))))) 2
....((((....(((((.....))))).)))) 2
....((((....(((((.....))))))))). 2
....((((...))))..(((........))). 2
....((((...))))..((((....))))... 2
....((((...)))).(((((.....))))). 2
....((((...))))(((..........))). 2
....((((...((........))....)))). 2
....((((...((.......))...))))... 2
....((((...((......))..))))..... 2
....((((...((.....))...))))..... 2
....((((...((....))...))))...... 2
....((((...((...))...))))....... 2
....((((...(((.........))))))).. 2
....((((...(((........)))))))... 2
....((((...(((.......)))..)))).. 2
....((((...(((......))).)))).... 2
....((((...(((.....))).....)))). 2
....((((...(((....)))..))))..... 2
....((((...(((....))).))))...... 2
....((((...(((.((....)).))).)))) 2
....((((...((((.......)))).)))). 2
....((((...((((.......)))))))).. 2
....((((...((((.....))))..)))).. 2
....((((...((((....))))....)))). 2
....((((...((((....))))))))..... 2
....((((...((((.(.....).)))))))) 2
....((((...(((((.....)))))..)))) 2
....((((...(((((....)))))...)))) 2
....((((...(((((....)))))..)))). 2
....((((..(......)..))))........ 2
....((((..(.....)..))))......... 2
....((((..((.......))..))))..... 2
....((((..((......)).))))....... 2
....((((..((....))....))))...... 2
....((((..((...))..))))......... 2
....((((..((.(........).))..)))) 2
....((((..((.((......))))..)))). 2
....((((..(((........))).))))... 2
....((((..(((.......))).)))).... 2
....((((..(((.......)))))))..... 2
....((((..(((......)))...))))... 2
....((((..(((.....))).....)))).. 2
....((((..(((....))).))))....... 2
....((((..(((.((.....))))))))).. 2
....((((..((((.....)))).)))).... 2
....((((..((((....))))...))))... 2
....((((..((((...))))....))))... 2
....((((..((((.(....).))))..)))) 2
....((((..(((((......)))))..)))) 2
....((((..(((((...)))))....)))). 2
....((((..((((((......)))))))))) 2
....((((.(.......))))).......... 2
....((((.(...).))))............. 2
....((((.(..((........))..).)))) 2
....((((.(.(((.....)))).)))).... 2
....((((.(.((((.....)))).).)))). 2
....((((.(.(((((...))))).).)))). 2
....((((.((...........)))))).... 2
....((((.((........))..))))..... 2
....((((.((.((.........)).)))))) 2
....((((.((.((....))..)).))))... 2
....((((.((.(((......))).)).)))) 2
....((((.((.(((....)))...)).)))) 2
....((((.((.(((....))).))))))... 2
....((((.(((.............))))))) 2
....((((.(((............))))))). 2
....((((.(((.........))).))))... 2
....((((.(((.......)))))))...... 2
....((((.(((......)))))))....... 2
....((((.(((.....)))...))))..... 2
....((((.(((.....)))..))))...... 2
....((((.(((.....)))))))........ 2
....((((.(((...))).))))......... 2
....((((.(((.(((....))).))).)))) 2
....((((.((((.......)))))))).... 2
....((((.((((......))))..))))... 2
....((((.((((.....)))).))))..... 2
....((((.((((....))))...)))).... 2
....((((.((((....))))..))))..... 2
....((((.((((....)))).).)))..... 2
....((((.((((....)))).))))...... 2
....((((.(((((.......))))).)))). 2
....((((.(((((......))))).)))).. 2
....((((.(((((.....)))))...)))). 2
....((((.(((((....)))))))))..... 2
....((((.((((((......)))))).)))) 2
....((((.((((((.....))).))).)))) 2
....((((.((((((.....)))))))))).. 2
....((((.((((((....))))))...)))) 2
....(((((.............)).))).... 2
....(((((........).))))......... 2
....(((((.......))).)).......... 2
....(((((......)).)))........... 2
....(((((.....))))).(((....))).. 2
....(((((.....))))).((((...)))). 2
....(((((.....)))))(((......))). 2
....(((((.....)))))((((...)))).. 2
....(((((.....((....))....))))). 2
....(((((.....(((...)))....))))) 2
....(((((.....((((.....))))))))) 2
....(((((.....((((....))))))))). 2
....(((((....))..)))............ 2
....(((((....)))))....(((....))) 2
....(((((....)))))((......)).... 2
....(((((....)))))(((......))).. 2
....(((((....)))))(((....))).... 2
....(((((....)))))(((((...))))). 2
....(((((....((.......))...))))) 2
....(((((....(((.....)))...))))) 2
....(((((....(((....)))..))))).. 2
....(((((....((((...))))..))))). 2
....(((((...))).)).............. 2
....(((((...)))))..(((.....))).. 2
....(((((...((......))....))))). 2
....(((((...((......))...))))).. 2
....(((((...((....))...))))).... 2
....(((((...((....)).)))))...... 2
....(((((...(((.....)))...))))). 2
....(((((...(((((.....)))))))))) 2
....(((((...(((((...))))).))))). 2
....(((((..(..........)..))))).. 2
....(((((..(......)..)))))...... 2
....(((((..((......))..))))).... 2
....(((((..(((........)))..))))) 2
....(((((..(((........))).))))). 2
....(((((..(((.....)))..)))))... 2
....(((((..(((....))).)))))..... 2
....(((((..(((....))))))))...... 2
....(((((..((((........))))))))) 2
....(((((..((((.....)))).))))).. 2
....(((((..((((....)))).)))))... 2
....(((((..((((((....))))))))))) 2
....(((((.(............).))))).. 2
....(((((.(...........).)))))... 2
....(((((.(..........).))))).... 2
....(((((.(.........).)))))..... 2
....(((((.(........).)))))...... 2
....(((((.(.....).)))))......... 2
....(((((.((............))))))). 2
....(((((.((.........))))))).... 2
....(((((.((.......)))))))...... 2
....(((((.((.....)).)).)))...... 2
....(((((.((.....)))))))........ 2
....(((((.(((..........))).))))) 2
....(((((.(((.......)))...))))). 2
....(((((.(((.......)))..))))).. 2
....(((((.(((......)))..)))))... 2
....(((((.(((....)))...))))).... 2
....(((((.(((....))).))..))).... 2
....(((((.(((...))).)).)))...... 2
....(((((.(((...))))))))........ 2
....(((((.(((.((....)).))).))))) 2
....(((((.((((........)))).))))) 2
....(((((.((((......))))...))))) 2
....(((((.((((......)))).))).)). 2
....(((((.((((.....))))...))))). 2
....(((((.((((.....)))).)))))... 2
....(((((.((((...)))).)))))..... 2
....(((((.((((((....)))))).))))) 2
....((((((...........))).))).... 2
....((((((.........)).))))...... 2
....((((((.........))).)))...... 2
....((((((........)))....))).... 2
....((((((.......)))).))........ 2
....((((((......).)))))......... 2
....((((((......))).)))......... 2
....((((((....))).)))........... 2
....((((((....))))))((((...)))). 2
....((((((...))))))(((......))). 2
....((((((...))))))(((....)))... 2
....((((((...))))))((((....)))). 2
....((((((...((.....))...)))))). 2
....((((((...((((....)))).)))))) 2
....((((((..((........))..)))))) 2
....((((((..((.......))..)))))). 2
....((((((..((......))..)))))).. 2
....((((((..((....))..)))..))).. 2
....((((((..((....))))))))...... 2
....((((((..(((........))))))))) 2
....((((((..(((.......))))))))). 2
....((((((..(((......)))..)))))) 2
....((((((..(((....)))..)))))).. 2
....((((((.(..........).)))))).. 2
....((((((.(........).)))))).... 2
....((((((.(..((...))..).)))))). 2
....((((((.((.........)))))))).. 2
....((((((.((......))...)))))).. 2
....((((((.((......)).)))))).... 2
....((((((.((.....)).))))))..... 2
....((((((.((.....))))))))...... 2
....((((((.((....))))))))....... 2
....((((((.(((.....)))....)))))) 2
....((((((.(((....)))...)))))).. 2
....((((((.(((....)))..))))))... 2
....((((((.(((...))).))))))..... 2
....((((((.((((.....)))).)))))). 2
....((((((.((((....))))...)))))) 2
....((((((.((((....)))).)))))).. 2
....((((((.((((((...)))))))))))) 2
....(((((((.............)).))))) 2
....(((((((...........)).))))).. 2
....(((((((..........)).)))))... 2
....(((((((..........)))).)))... 2
....(((((((.........)))).))).... 2
....(((((((.........))))).)).... 2
....(((((((.......))).))))...... 2
....(((((((.......))))).))...... 2
....(((((((.....)))..))))....... 2
....(((((((....))).......))))... 2
....(((((((....))))..)))........ 2
....(((((((...)))).....)))...... 2
....(((((((...)))).))).......... 2
....(((((((...(.....)...))).)))) 2
....(((((((...((....))...))))))) 2
....(((((((...((((...))))))))))) 2
....(((((((.(.......).)))))))... 2
....(((((((.(.....).)))))))..... 2
....(((((((.(....).)))))))...... 2
....(((((((.((.......))))))))).. 2
....(((((((.((....)).))))))).... 2
....(((((((.((...)).)))))))..... 2
....(((((((.(((.......)))))))))) 2
....(((((((.(((.....))).))))))). 2
....(((((((.(((...))).)))).))).. 2
....(((((((.(((...))).)))))))... 2
....(((((((.(((...)))))))))).... 2
....((((((((..........))).))))). 2
....((((((((..........))))..)))) 2
....((((((((.........)).)).)))). 2
....((((((((.........)).)))))).. 2
....((((((((........)).))))))... 2
....((((((((........)))..))))).. 2
....((((((((.......)))))).)).... 2
....((((((((......)))...)))))... 2
....((((((((......)))).....)))). 2
....((((((((......)))))...)))... 2
....((((((((.....))).)))))...... 2
....((((((((.....)))).).)))..... 2
....((((((((.....)))))).))...... 2
....((((((((....).)))))))....... 2
....((((((((....))).)))))....... 2
....((((((((....)))).....))))... 2
....((((((((....))))..))))...... 2
....((((((((....))))).)))....... 2
....((((((((...))))).)))........ 2
....((((((((..(....)..)))))))).. 2
....((((((((.(......).)))).)))). 2
....((((((((.((....)).)))..))))) 2
....((((((((.((....))))))))))... 2
....((((((((.((...)).))))))))... 2
....(((((((((.........))))))))). 2
....(((((((((........))))))).)). 2
....(((((((((.......)).))))))).. 2
....(((((((((.......))))...))))) 2
....(((((((((.......)))))...)))) 2
....(((((((((.......)))))))))... 2
....(((((((((......)).))...))))) 2
....(((((((((......)).)))))))... 2
....(((((((((......))).))))))... 2
....(((((((((......))))..))))).. 2
....(((((((((......)))))....)))) 2
....(((((((((.....))))....))))). 2
....(((((((((.....)))))...)))).. 2
....(((((((((.....))))).)))).... 2
....(((((((((.....))))))).)).... 2
....(((((((((....))))..))))).... 2
....(((((((((....)))))..)))).... 2
....(((((((((...)))).)))))...... 2
....((((((((((.......))).))))))) 2
....((((((((((.....)))))..))))). 2
....((((((((((.....))))))).))).. 2
....((((((((((....)))....))))))) 2
....((((((((((....)))...))))))). 2
....((((((((((...)))))))..)))... 2
....(((((((((((.....))))))))))). 2
...(..((((((........))))))..)... 2
...(..((((((....))))))..)....... 2
...(.((.(((.......))).)).)...... 2
...(.(((...........))).)........ 2
...(.(((........))).)........... 2
...(.(((....))).)............... 2
...(.(((...((......))...))).)... 2
...(.((((...........)))).)...... 2
...(.((((........)))).)......... 2
...(.(((((........))))).)....... 2
...(.((((((.....)))))).)........ 2
...(.(((((((........))).)))).).. 2
...(.(((((((.((....)).))))))).). 2
...((........))((((........)))). 2
...((......((((....))))......)). 2
...((.....)).(((((....)))))..... 2
...((....))....(((((.....))))).. 2
...((....))..(((((........))))). 2
...((....))((((.....))))........ 2
...((....(((.((....)))))...))... 2
...((....(((((........)))))..)). 2
...((....(((((((....)))))))...)) 2
...((...((.((((....)))).))...)). 2
...((...(((......)))...))....... 2
...((...(((.....)))...))........ 2
...((...(((.((....)).)))...))... 2
...((...((((..........))))...)). 2
...((...((((........))))...))... 2
...((...((((.......))))..))..... 2
...((...((((....))))...))....... 2
...((...((((...))))...))........ 2
...((...(((((........)))))...)). 2
...((...((((((.......))))))...)) 2
...((...((((((....))))))....)).. 2
...((..(.(((....))).)..))....... 2
...((..((..(((...)))..))..)).... 2
...((..(((........))).))........ 2
...((..((((............))))..)). 2
...((..((((......))))....))..... 2
...((..((((.....)))).))......... 2
...((..((((....)))).)).......... 2
...((..((((.(((....))).))))..)). 2
...((..(((((.........)))))..)).. 2
...((..(((((........)))))..))... 2
...((..(((((......)))))..))..... 2
...((..(((((....)))))..))....... 2
...((..(((((...)))))..))........ 2
...((..((((((.....))).)))..))... 2
...((..(((((((......)))))))..)). 2
...((..(((((((.....))).))))..)). 2
...((.(..((....))..).))......... 2
...((.((..........)).))......... 2
...((.((........))))............ 2
...((.((.......)).))............ 2
...((.((......)))).............. 2
...((.((..(((........)))..)).)). 2
...((.((..(((((.....)))))..)).)) 2
...((.((.((......)).)).))....... 2
...((.((.((((........)))))).)).. 2
...((.(((.............))).)).... 2
...((.(((.......)))))........... 2
...((.(((......))).))........... 2
...((.(((..((.....))..))).)).... 2
...((.(((..((....))..))).))..... 2
...((.(((..(((.....)))..))).)).. 2
...((.(((..((((....)))).))).)).. 2
...((.(((.((....)).))).))....... 2
...((.(((.(((.......)))...))).)) 2
...((.(((.(((.....)))..))).))... 2
...((.(((.(((.....))).))).)).... 2
...((.(((.((((......))))))).)).. 2
...((.(((.((((....)))).))).))... 2
...((.((((...............)))))). 2
...((.((((............)))).))... 2
...((.((((...........))))))..... 2
...((.((((.........))))))....... 2
...((.((((........))))..))...... 2
...((.((((.......))))..))....... 2
...((.((((......)))))).......... 2
...((.((((.....))))))........... 2
...((.((((..(((....)))..)))).)). 2
...((.((((.(........).)))).))... 2
...((.((((.((.........)).)))).)) 2
...((.((((.((.....)).)))).)).... 2
...((.((((.((...)).)))).))...... 2
...((.(((((............))))))).. 2
...((.(((((..........))))).))... 2
...((.(((((.........))))).)).... 2
...((.(((((.....)).))).))....... 2
...((.(((((....)).)))))......... 2
...((.(((((....)))))...))....... 2
...((.(((((.((....))...))))).)). 2
...((.((((((...........)))))).)) 2
...((.((((((.......))))))))..... 2
...((.((((((......)).)))).)).... 2
...((.((((((......))).)))))..... 2
...((.((((((......)))))).))..... 2
...((.((((((.....))))))))....... 2
...((.(((((((.........))))))))). 2
...((.(((((((....))))))).))..... 2
...((.((((((((.......)))))))).)) 2
...(((..........)))((((.....)))) 2
...(((........)))(((.....))).... 2
...(((.......))).....(((.....))) 2
...(((.......)))..((((....)))).. 2
...(((.......)))((((....)))).... 2
...(((.......)))(((((....))))).. 2
...(((.......((....)).......))). 2
...(((......)))..((((.......)))) 2
...(((......))).((((.....))))... 2
...(((......)))((((.......)))).. 2
...(((......)))(((((......))))). 2
...(((......)))((((((.....)))))) 2
...(((......((......))......))). 2
...(((......(((.....)))......))) 2
...(((......((((......))))...))) 2
...(((......((((...))))...)))... 2
...(((.....)))........(((....))) 2
...(((.....)))..((((...))))..... 2
...(((.....))).((......))....... 2
...(((.....))).(((((....)))))... 2
...(((.....)))(((((...)))))..... 2
...(((.....((........)).....))). 2
...(((.....(((......))).....))). 2
...(((.....(((....))).....)))... 2
...(((.....((((.....))))...))).. 2
...(((.....((((....)))).....))). 2
...(((.....((((....))))...)))... 2
...(((.....(((((....)))))..))).. 2
...(((.....((((((...))))))...))) 2
...(((....)))........(((.....))) 2
...(((....))).......(((....))).. 2
...(((....))).......((((...)))). 2
...(((....))).....(((((....))))) 2
...(((....)))...((((((...)))))). 2
...(((....)))..((((......))))... 2
...(((....)))..(((((......))))). 2
...(((....)))((((.........)))).. 2
...(((....)))((((.......)))).... 2
...(((....)))(((((...)))))...... 2
...(((....((..........))....))). 2
...(((....((........))...))).... 2
...(((....(((........)))....))). 2
...(((....(((......))).....))).. 2
...(((....(((.....)))....))).... 2
...(((....((((.......))))..))).. 2
...(((....((((......))))...))).. 2
...(((....((((...))))...)))..... 2
...(((....(((((....)))))..)))... 2
...(((...)))..(((((....))))).... 2
...(((...))).(((....)))......... 2
...(((...((....))..))).......... 2
...(((...(((..........)))..))).. 2
...(((...(((........)))....))).. 2
...(((...(((........)))...)))... 2
...(((...(((........))))))...... 2
...(((...(((.....))))))......... 2
...(((...(((...)))...)))........ 2
...(((...(((...))).))).......... 2
...(((...((((..........))))..))) 2
...(((...((((........))))...))). 2
...(((...((((........))))..))).. 2
...(((...((((........)))).)))... 2
...(((...((((.......))))...))).. 2
...(((...((((......)))).....))). 2
...(((...((((......))))....))).. 2
...(((...((((....))))...)))..... 2
...(((...((((....)))).)))....... 2
...(((...(((((......)))))....))) 2
...(((...(((((.....)))))...))).. 2
...(((...(((((.....))))).))).... 2
...(((...(((((....))))).)))..... 2
...(((...(((((...)))))...))).... 2
...(((...((((((......)))))).))). 2
...(((...((((((....)))))).)))... 2
...(((...(((((((......)))))))))) 2
...(((...((((((((...)))))))).))) 2
...(((..(.......)..))).......... 2
...(((..((.........))..)))...... 2
...(((..((........))..)))....... 2
...(((..((........)).)))........ 2
...(((..((..(((....)))..))..))). 2
...(((..(((......))).)))........ 2
...(((..(((.....)))))).......... 2
...(((..((((........))))...))).. 2
...(((..((((......))))..)))..... 2
...(((..((((.....)))).)))....... 2
...(((..(((((..........)))))))). 2
...(((..(((((.........))))).))). 2
...(((..(((((.......)))))...))). 2
...(((..(((((.......)))))..))).. 2
...(((..(((((.....)))))...)))... 2
...(((..(((((...)))))..)))...... 2
...(((..((((((........)))))).))) 2
...(((..((((((....))))))..)))... 2
...(((..(((((((......)))))))))). 2
...(((..(((((((.....))))))).))). 2
...(((..(((((((....)))))))..))). 2
...(((.(...((((....))))...).))). 2
...(((.(..(.(((.....))).)..)))). 2
...(((.(..(.(((....))).)..).))). 2
...(((.(..(((........)))..).))). 2
...(((.(.(((.......))).).))).... 2
...(((.((.............)).))).... 2
...(((.((...........)).)))...... 2
...(((.((..........)).)))....... 2
...(((.((......)))))............ 2
...(((.((...((((.....))))..))))) 2
...(((.((.(((.....)))...)).))).. 2
...(((.((.((((......))))..)).))) 2
...(((.((.(((((......))))))).))) 2
...(((.((.(((((.....))))).))))). 2
...(((.(((..............)))))).. 2
...(((.(((............))).)))... 2
...(((.(((............)))))).... 2
...(((.(((...........))).))).... 2
...(((.(((..........))))))...... 2
...(((.(((.........))))))....... 2
...(((.(((......)))))).......... 2
...(((.(((....))).))).((....)).. 2
...(((.(((...))))))............. 2
...(((.(((..((....)).))).))).... 2
...(((.(((.((((....)).)).))).))) 2
...(((.((((..............))))))) 2
...(((.((((.............))))))). 2
...(((.((((............)))).))). 2
...(((.((((..........))))...))). 2
...(((.((((..........))))))).... 2
...(((.((((.........)))).))).... 2
...(((.((((........))))...)))... 2
...(((.((((.......)))))))....... 2
...(((.((((......))))...)))..... 2
...(((.((((......))))..)))...... 2
...(((.((((.....)))))))......... 2
...(((.((((....))))...)))....... 2
...(((.((((....))))..)))........ 2
...(((.((((.(.....).)))))))..... 2
...(((.((((.((.....)).)))).))).. 2
...(((.(((((...........)))))))). 2
...(((.(((((.........))))).))).. 2
...(((.(((((........)))))..))).. 2
...(((.(((((.......))))).))).... 2
...(((.(((((......))))))))...... 2
...(((.(((((.....))))))))....... 2
...(((.(((((....))).)).)))...... 2
...(((.(((((....))))))))........ 2
...(((.(((((...))))).)))........ 2
...(((.(((((.(((...))).))))).))) 2
...(((.((((((.........)))))).))) 2
...(((.((((((.......)))))).))).. 2
...(((.((((((.....)))))))))..... 2
...(((.((((((....)))))).)))..... 2
...(((.((((((....)))))))))...... 2
...(((.((((((...)))))).)))...... 2
...(((.(((((((......))))))).))). 2
...(((.(((((((.....)))))))..))). 2
...((((...........)).))......... 2
...((((.........))))...((....)). 2
...((((........).)))............ 2
...((((........))))..(((....))). 2
...((((........))))((......))... 2
...((((.......)))).(((....)))... 2
...((((.......)))).((((....)))). 2
...((((.......))))(((........))) 2
...((((......)))).(((......))).. 2
...((((......))))((.........)).. 2
...((((......))))(((....)))..... 2
...((((......))))((((....))))... 2
...((((......))))(((((.....))))) 2
...((((......(((...)))......)))) 2
...((((......(((((.....))))))))) 2
...((((.....)).))............... 2
...((((.....))))...((((....)))). 2
...((((.....))))..(((......))).. 2
...((((.....)))).(((......)))... 2
...((((.....)))).((((......)))). 2
...((((.....))))((......))...... 2
...((((.....))))((((...))))..... 2
...((((.....))))(((((...)))))... 2
...((((.....(((.....)))...)))).. 2
...((((.....(((....))).....)))). 2
...((((.....(((....)))....)))).. 2
...((((....))))...((((.....)))). 2
...((((....))))...((((....)))).. 2
...((((....))))..(((......)))... 2
...((((....))))..(((((...))))).. 2
...((((....)))).(((......))).... 2
...((((....)))).(((((.....))))). 2
...((((....)))).(((((....))))).. 2
...((((....)))).(((((...)))))... 2
...((((....))))(((........)))... 2
...((((....))))((((........)))). 2
...((((....))))((((.......)))).. 2
...((((....((.........))....)))) 2
...((((....((........))..))))... 2
...((((....((......))...)))).... 2
...((((....(((........)))..)))). 2
...((((....(((......))).....)))) 2
...((((....(((.....)))...))))... 2
...((((....(((....)))......)))). 2
...((((....(((....)))...)))).... 2
...((((....((((......))))))))... 2
...((((....((((.....))))...)))). 2
...((((....((((.....))))..)))).. 2
...((((....((((....))))..))))... 2
...((((....(((((...)))))...)))). 2
...((((...))))....(((.......))). 2
...((((...)))).(((((((...))))))) 2
...((((...))))((((....))))...... 2
...((((...))))(((((.....)))))... 2
...((((...(....)...))))......... 2
...((((...((...........))...)))) 2
...((((...((......))....)))).... 2
...((((...((......))...))))..... 2
...((((...((....))..))))........ 2
...((((...(((.......)))...)))).. 2
...((((...(((......))).))))..... 2
...((((...(((......)))))))...... 2
...((((...(((....)))..))))...... 2
...((((...((((........)))).)))). 2
...((((...((((......))))...)))). 2
...((((...((((......)))))))).... 2
...((((...((((.....))))...)))).. 2
...((((...((((....))))))))...... 2
...((((...(((((....)))))..)))).. 2
...((((...(((((....))))).))))... 2
...((((...((((((....))))))..)))) 2
...((((..(.....)..)))).......... 2
...((((..(.((.........)).)..)))) 2
...((((..((...........))..)))).. 2
...((((..((......))...))))...... 2
...((((..((.....)))))).......... 2
...((((..((....))....))))....... 2
...((((..((....)).)))).......... 2
...((((..((...))..)))).......... 2
...((((..((.(((.....))).)).)))). 2
...((((..(((.........)))..)))).. 2
...((((..(((........))).)))).... 2
...((((..(((.......)))....)))).. 2
...((((..(((.......))).))))..... 2
...((((..(((.....)))..))))...... 2
...((((..(((.....))).))))....... 2
...((((..(((...)))..))))........ 2
...((((..(((.((....)).))).)))).. 2
...((((..((((.........))))..)))) 2
...((((..((((.......)))).))))... 2
...((((..((((......))))..))))... 2
...((((..((((.....))))...))))... 2
...((((..((((.....)))).))))..... 2
...((((..((((...))))))))........ 2
...((((..(((((......))))).)))).. 2
...((((..(((((......)))))))))... 2
...((((..(((((....)))))))))..... 2
...((((.(.........)))))......... 2
...((((.(.......).)))).......... 2
...((((.(.....).))))............ 2
...((((.(.....)))))............. 2
...((((.(.(((........)))).)))).. 2
...((((.(.((((........)))).))))) 2
...((((.(.(((((......))))).))))) 2
...((((.((...............)).)))) 2
...((((.((..............)).)))). 2
...((((.((..............)))))).. 2
...((((.((...........))))))..... 2
...((((.((........))..))))...... 2
...((((.((.......)).))))........ 2
...((((.((.....))))))........... 2
...((((.((....))...))))......... 2
...((((.((...)).))))............ 2
...((((.((...))))))............. 2
...((((.((..((.....))...)).)))). 2
...((((.((.(........).)).))))... 2
...((((.((.((......)))).)))).... 2
...((((.((.((....))))))))....... 2
...((((.((.(((.....)))..)).)))). 2
...((((.(((............))))))).. 2
...((((.(((...........)))..)))). 2
...((((.(((...........))).)))).. 2
...((((.(((...........)))))))... 2
...((((.(((........)))))))...... 2
...((((.(((.......)))..))))..... 2
...((((.(((.....)))..))))....... 2
...((((.(((.....))).))))........ 2
...((((.(((...)))))))........... 2
...((((.(((.((........))))).)))) 2
...((((.(((.((....)).)))..)))).. 2
...((((.(((.(((....))).))).)))). 2
...((((.((((............)))))))) 2
...((((.((((.........)))).)))).. 2
...((((.((((........)))))))).... 2
...((((.((((...))))...))))...... 2
...((((.((((.((.....)).)))).)))) 2
...((((.(((((..........))))))))) 2
...((((.(((((........)))))..)))) 2
...((((.(((((.......)))))..)))). 2
...((((.(((((.....))).))...)))). 2
...((((.(((((.....)))))...)))).. 2
...((((.(((((.....)))))..))))... 2
...((((.(((((....))))).))))..... 2
...((((.(((((...)))))..))))..... 2
...((((.((((((.....))))))...)))) 2
...((((.((((((....)))))))))).... 2
...((((.((((((...)))))).)))).... 2
...((((.(((((((......))))))))))) 2
...((((.((((((((...)))))))).)))) 2
...(((((...........)).)))....... 2
...(((((..........)).)))........ 2
...(((((.........(((...)))))))). 2
...(((((........))))).((....)).. 2
...(((((.......)).)))........... 2
...(((((.......)))))..(((....))) 2
...(((((.......)))))(((.....))). 2
...(((((......)))))(((.....))).. 2
...(((((......)))))(((((...))))) 2
...(((((.....)))))(((.....)))... 2
...(((((.....(....).....)))))... 2
...(((((.....((.....))....))))). 2
...(((((....)))))....((....))... 2
...(((((....)))))..(((...))).... 2
...(((((....))))).(((((....))))) 2
...(((((....)))))(((......)))... 2
...(((((....((...))....))))).... 2
...(((((....((((...))))..))))).. 2
...(((((....(((((...)))))..))))) 2
...(((((...)))))....((((....)))) 2
...(((((...)))))..((......)).... 2
...(((((...)))))..((.(((...))))) 2
...(((((...)))))..((((......)))) 2
...(((((...)))))(((((......))))) 2
...(((((...((........))....))))) 2
...(((((...((........))...))))). 2
...(((((...((.......))..)))))... 2
...(((((...((......))...)))))... 2
...(((((...((.....))...))))).... 2
...(((((...((....))...)))))..... 2
...(((((...((....)))))))........ 2
...(((((...((.((....)))))))))... 2
...(((((...(((.....)))...))))).. 2
...(((((...(((....)))..))))).... 2
...(((((...((((....))))))))).... 2
...(((((...(((((....)))))..))))) 2
...(((((..(......)..)))))....... 2
...(((((..((.......))..))))).... 2
...(((((..((.....))..)))))...... 2
...(((((..((....))....)))))..... 2
...(((((..((....))..)))))....... 2
...(((((..((.(((...))).))..))))) 2
...(((((..(((..........))).))))) 2
...(((((..(((........)))...))))) 2
...(((((..(((.......)))))))).... 2
...(((((..(((......)))....))))). 2
...(((((..(((.....)))...)))))... 2
...(((((..(((....)))....)))))... 2
...(((((..(((...)))..)))))...... 2
...(((((..(((.(....).)))..))))). 2
...(((((..((((.......))))..))))) 2
...(((((..((((......))))..))))). 2
...(((((..((((....))))....))))). 2
...(((((..((((....)))).))))).... 2
...(((((..((((...))))..)).)))... 2
...(((((..(((((.......)))))))))) 2
...(((((..(((((.....)))))..))))) 2
...(((((..(((((....))))))))))... 2
...(((((.(.............).))))).. 2
...(((((.(............).)))))... 2
...(((((.(.........).)))))...... 2
...(((((.(........))))))........ 2
...(((((.(.......))))))......... 2
...(((((.(.((....)).).)))))..... 2
...(((((.((............)).))))). 2
...(((((.((...........)).))))).. 2
...(((((.((........))..))))).... 2
...(((((.((........)).)).))).... 2
...(((((.((........)))))))...... 2
...(((((.((......)))))))........ 2
...(((((.((.....))..)))))....... 2
...(((((.((.....)))))))......... 2
...(((((.((.((....)).))...))))). 2
...(((((.(((........)))...))))). 2
...(((((.(((.......)))..)))))... 2
...(((((.(((......))))).)))..... 2
...(((((.(((......))))))))...... 2
...(((((.(((....))))))))........ 2
...(((((.(((...))).)))))........ 2
...(((((.((((.........))))))))). 2
...(((((.((((......))))))))).... 2
...(((((.((((.....))))...))))).. 2
...(((((.((((.....))))..)))))... 2
...(((((.((((....))))...)))))... 2
...(((((.((((....))))..))))).... 2
...(((((.((((....)))).)))))..... 2
...(((((.(((((........)))))))))) 2
...(((((.(((((.....))))).))))).. 2
...(((((.(((((((...)))))))))))). 2
...((((((...............))).))). 2
...((((((..............))).))).. 2
...((((((.............)))).))... 2
...((((((............))).))).... 2
...((((((...........))).)))..... 2
...((((((..........)).))))...... 2
...((((((..........)))).))...... 2
...((((((.........)).))))....... 2
...((((((.........))).)))....... 2
...((((((........))...))))...... 2
...((((((........)))...)))...... 2
...((((((.......).)))))......... 2
...((((((.......)))).))......... 2
...((((((......)))).)).......... 2
...((((((......((((...)))))))))) 2
...((((((.....)))).))........... 2
...((((((.....)))))).(((....))). 2
...((((((....))))))..((......)). 2
...((((((....)))))).((((....)))) 2
...((((((....(((....)))..)))))). 2
...((((((...)))).))............. 2
...((((((...(((.....)))..)))))). 2
...((((((..(....)..))))))....... 2
...((((((..((.........))..)))))) 2
...((((((..((........)).))).))). 2
...((((((..((.....)).))))))..... 2
...((((((..((....)).))))))...... 2
...((((((..(((......)))..)))))). 2
...((((((..(((.....))))))))).... 2
...((((((..(((...)))..)))))).... 2
...((((((.(.........).)))))).... 2
...((((((.(........).))).))).... 2
...((((((.(........).))))))..... 2
...((((((.(......).))))))....... 2
...((((((.(......)))))))........ 2
...((((((.(....).))))))......... 2
...((((((.((...........)).)))))) 2
...((((((.((.......)).)).))))... 2
...((((((.((......))..)))))).... 2
...((((((.((....))..))))))...... 2
...((((((.(((.......))).)))))).. 2
...((((((.(((......))).))))))... 2
...((((((.(((......)))))).)))... 2
...((((((.((((......)))).)))))). 2
...((((((.((((...)))).)).))))... 2
...(((((((.............))).)))). 2
...(((((((...........))).))))... 2
...(((((((..........))))).)).... 2
...(((((((.........)))).)))..... 2
...(((((((........).))))))...... 2
...(((((((........)).)))))...... 2
...(((((((........))))...))).... 2
...(((((((........))))..)))..... 2
...(((((((.......)).)))))....... 2
...(((((((.......))))).))....... 2
...(((((((......)).)).)))....... 2
...(((((((......)))...))))...... 2
...(((((((......)))).)))........ 2
...(((((((.....)).)))))......... 2
...(((((((.....))))..)))........ 2
...(((((((....))...)))))........ 2
...(((((((....)).))))).......... 2
...(((((((....)))...))))........ 2
...(((((((....))))...)))........ 2
...(((((((....))))..)))......... 2
...(((((((....))))).)).......... 2
...(((((((...)).)))))........... 2
...(((((((...(((.....))).))))))) 2
...(((((((..((......))..))))))). 2
...(((((((..((.....))..))).)))). 2
...(((((((..((....))..))).)))).. 2
...(((((((..((...))..))))))).... 2
...(((((((..(((......))).))))))) 2
...(((((((..(((....)))..))))))). 2
...(((((((.(......).)))))))..... 2
...(((((((.((........)).)))).))) 2
...(((((((.((........))))))))).. 2
...(((((((.((.......)))))))))... 2
...(((((((.((......))..)).))))). 2
...(((((((.((......)).)))))))... 2
...(((((((.((....)).).)))))).... 2
...(((((((.((....)).)))))))..... 2
...(((((((.(((......)))))))))).. 2
...(((((((.(((.....))))))))))... 2
...(((((((.(((....)))))))))).... 2
...(((((((.(((...))).))))))).... 2
...((((((((...........)))..))))) 2
...((((((((.........)))).))))... 2
...((((((((.........)))))..))).. 2
...((((((((.........)))))))).... 2
...((((((((........)))...))))).. 2
...((((((((........)))..)))))... 2
...((((((((.......))).)))))..... 2
...((((((((.......)))).))))..... 2
...((((((((.......))))).)))..... 2
...((((((((......)))....)))))... 2
...((((((((......))).)))))...... 2
...((((((((.....))))...))))..... 2
...((((((((.....)))))..)))...... 2
...((((((((.....)))))).))....... 2
...((((((((....)).))))))........ 2
...((((((((....)))..)))))....... 2
...((((((((....))))..))))....... 2
...((((((((....)))))....)))..... 2
...((((((((....))))))))((....)). 2
...((((((((...)))).....))))..... 2
...((((((((...))))...))))....... 2
...((((((((...))))..))))........ 2
...((((((((..(((...)))..)))))))) 2
...((((((((.(....)))))))))...... 2
...(((((((((...........))))))))) 2
...(((((((((........))))..))))). 2
...(((((((((........)))))..)))). 2
...(((((((((........))))).)))).. 2
...(((((((((.......))).))))))... 2
...(((((((((.......))))))).))... 2
...(((((((((......)))..))))))... 2
...(((((((((......))))).)))).... 2
...(((((((((......)))))).))).... 2
...(((((((((.....)).)))))))..... 2
...(((((((((....)))).)))))...... 2
...(((((((((....)))))).)))...... 2
...(((((((((...)))))..))))...... 2
...(((((((((...))))))....))).... 2
...(((((((((...))))))).))....... 2
...(((((((((...)))))))))........ 2
...((((((((((.........)))))))))) 2
...((((((((((......)).)))))))).. 2
...((((((((((......))))).))))).. 2
...((((((((((.....))))).)))))... 2
...((((((((((.....))))))).)))... 2
...((((((((((.....)))))))))).... 2
...((((((((((....)))))...))))).. 2
...((((((((((...))))...))))))... 2
...((((((((((...))))))))))...... 2
...(((((((((((....))))))..))))). 2
...((((((((((((....)))))))))))). 2
..(..(((........)))..).......... 2
..(..(((......)))..)............ 2
..(..((((........))))..)........ 2
..(.((......)).)................ 2
..(.(((...........))).)......... 2
..(.(((..((((........)))).))).). 2
..(.(((.((....)).))).).......... 2
..(.((((........)))).).......... 2
..(.((((.......)))).)........... 2
..(.((((......)))).)............ 2
..(.(((((.............))))).)... 2
..(.(((((.......))))).)......... 2
..(.(((((....))))).)............ 2
..(.(((((...))))).)............. 2
..(.(((((..(........)..))))).).. 2
..(.((((((...........)))))).)... 2
..(.((((((........)))))).)...... 2
..(.((((((.......)))))).)....... 2
..(.((((((......)))))).)........ 2
..(.((((((((.....)))))))).)..... 2
..(.((((((((....)))))))).)...... 2
..((.........))................. 2
..((......))..(((((...)))))..... 2
..((......))(((((..........))))) 2
..((.....)).((((....))))........ 2
..((.....))((((.(((...))).)))).. 2
..((.....))(((((.......))))).... 2
..((.....(((((....))))).....)).. 2
..((....))......((((((....)))))) 2
..((....(((....)))...))......... 2
..((....(((((....)))))...))..... 2
..((...((.(((.....))).))...))... 2
..((...(((......)))....))....... 2
..((...((((........))))...)).... 2
..((...(((((.........)))))...)). 2
..((...(((((....)))))...))...... 2
..((...((((((......))))))...)).. 2
..((..((.......))..))........... 2
..((..((..((((......))))..)).)). 2
..((..((.(((((....))))).))..)).. 2
..((..(((...........)))..))..... 2
..((..(((........)))..))........ 2
..((..(((.......)))..))......... 2
..((..(((..((((...))))..)))..)). 2
..((..(((.((....)))))..))....... 2
..((..((((..............))))..)) 2
..((..((((...........)))).)).... 2
..((..((((.........))))..))..... 2
..((..((((.......))))..))....... 2
..((..((((......))))..))........ 2
..((..((((.....)))).)).......... 2
..((..((((.((....)).))))..)).... 2
..((..((((.(((.....))).))))..)). 2
..((..(((((.......))))).))...... 2
..((.(.((((........)))).)))..... 2
..((.(.((((......)))).).))...... 2
..((.(.((((......)))).)))....... 2
..((.(.(((((......))))).).)).... 2
..((.((..........)).)).......... 2
..((.((.........)).))........... 2
..((.((......))))............... 2
..((.((.....)).))............... 2
..((.((.....))))................ 2
..((.((....))))................. 2
..((.((...)).))................. 2
..((.((.((....)).)).)).......... 2
..((.((.(((.....))).)).))....... 2
..((.(((...........))).))....... 2
..((.(((..........))).))........ 2
..((.(((......)))))............. 2
..((.(((.....))))).............. 2
..((.(((....)))..))............. 2
..((.(((...(((....)))))).))..... 2
..((.(((..((......)).))).))..... 2
..((.(((.((......)).))).))...... 2
..((.(((.((......)).)))))....... 2
..((.(((.((.(......).)).))).)).. 2
..((.(((.(((....))).))).))...... 2
..((.(((.(((...))).))).))....... 2
..((.((((...............)))).)). 2
..((.((((..............)))).)).. 2
..((.((((.............)))).))... 2
..((.((((............))))))..... 2
..((.((((......)).)).))......... 2
..((.((((.....))))..)).......... 2
..((.((((....))))...)).......... 2
..((.((((....))))..))........... 2
..((.((((.(((......))).)))).)).. 2
..((.(((((..............))))).)) 2
..((.(((((............))))).)).. 2
..((.(((((...........))))).))... 2
..((.(((((.......)))))))........ 2
..((.(((((..((......))..))))).)) 2
..((.((((((..........)))))).)).. 2
..((.((((((.........)))))).))... 2
..((.((((((......))))))))....... 2
..((.((((((....)))))).))........ 2
..((.((((((...)))))))).......... 2
..((.(((((((.....))))))).))..... 2
..((.(((((((...)))))))...))..... 2
..((.((((((((......)))))..))).)) 2
..((.(((((((((.....))))))))).)). 2
..(((.........))).((((....)))).. 2
..(((........)))...((((....)))). 2
..(((........))).(((........))). 2
..(((........))).((((((...)))))) 2
..(((........)))((((.....))))... 2
..(((........)))((((...))))..... 2
..(((.......)))....(((....)))... 2
..(((.......)))....(((((...))))) 2
..(((.......))).(((....)))...... 2
..(((.......)))((((........)))). 2
..(((.......(((......)))...))).. 2
..(((.......(((....))).......))) 2
..(((......))).....(((((...))))) 2
..(((......)))...(((((...))))).. 2
..(((......)))..(((.........))). 2
..(((......))).(((........)))... 2
..(((......))).(((.((....)).))). 2
..(((......)))((.((((....)))))). 2
..(((......)))(((((.......))))). 2
..(((......(((......)))......))) 2
..(((......((((....))))......))) 2
..(((.....)))....((((......)))). 2
..(((.....)))...((((........)))) 2
..(((.....)))...((((....)))).... 2
..(((.....)))..(((....)))....... 2
..(((.....)))..(((((.......))))) 2
..(((.....))).(((.....)))....... 2
..(((.....))).(((....)))........ 2
..(((.....))).((((....))))...... 2
..(((.....))).(((((...)))))..... 2
..(((.....)))((((.(((...))))))). 2
..(((.....(((......)))....)))... 2
..(((.....(((....))).....))).... 2
..(((.....((((....))))...))).... 2
..(((....)))........((((....)))) 2
..(((....))).......(((......))). 2
..(((....)))......(((.......))). 2
..(((....)))......(((((...))))). 2
..(((....))).....((......))..... 2
..(((....))).....((((.....)))).. 2
..(((....)))....(((......))).... 2
..(((....)))....(((....)))...... 2
..(((....)))....(((((......))))) 2
..(((....)))....(((((...)))))... 2
..(((....)))...(((......)))..... 2
..(((....)))..(((.....)))....... 2
..(((....))).(((((......)))))... 2
..(((....))).((((((......)))))). 2
..(((....))).(((((((....))))))). 2
..(((....)))((.((....)).))...... 2
..(((....)))(((.......)))....... 2
..(((....)))((((...........)))). 2
..(((....)))((((..........)))).. 2
..(((....)))(((((.........))))). 2
..(((....)))(((((.....)))))..... 2
..(((....)))((((((........)))))) 2
..(((....)))((((((.......)))))). 2
..(((....((........))....))).... 2
..(((....((......))..)))........ 2
..(((....((.....))..)))......... 2
..(((....((....)))))............ 2
..(((....(((........)))....))).. 2
..(((....(((........)))...)))... 2
..(((....(((........)))..))).... 2
..(((....(((......)))......))).. 2
..(((....(((.....)))....)))..... 2
..(((....(((....))).....)))..... 2
..(((....((((........))))....))) 2
..(((....((((...)))).....))).... 2
..(((....(((((......)))))...))). 2
..(((....(((((....)))))....))).. 2
..(((....((((((....))))))...))). 2
..(((...)))........((((.....)))) 2
..(((...))).......(((((....))))) 2
..(((...))).(((((((.....))))))). 2
..(((...((....))..)))........... 2
..(((...(((......)))...)))...... 2
..(((...(((....)))..)))......... 2
..(((...(((.(((....))).)))...))) 2
..(((...((((......)))).....))).. 2
..(((...((((......)))).)))...... 2
..(((...(((((........)))))...))) 2
..(((...(((((((....)))))))...))) 2
..(((..((..............)).)))... 2
..(((..((...........))..)))..... 2
..(((..((........)).)))......... 2
..(((..((.......))..)))......... 2
..(((..((.....))..)))........... 2
..(((..((....))..)))............ 2
..(((..((...))..)))............. 2
..(((..((...)).))).............. 2
..(((..((.((....)).))..)))...... 2
..(((..(((............)))..))).. 2
..(((..(((..........)))..))).... 2
..(((..(((........)))..)))...... 2
..(((..(((.......)))..)))....... 2
..(((..(((.......))).)))........ 2
..(((..(((.....))))))........... 2
..(((..(((....))).....)))....... 2
..(((..(((.(........).)))..))).. 2
..(((..((((........))))...)))... 2
..(((..((((.......))))..)))..... 2
..(((..((((....))))...)))....... 2
..(((..((((....)))).)))......... 2
..(((..((((.((....)).))))..))).. 2
..(((..(((((...........)))))))). 2
..(((..(((((..........)))))..))) 2
..(((..(((((........)))))..))).. 2
..(((..(((((......)))))..))).... 2
..(((..(((((....)))))..)))...... 2
..(((..(((((...)))))..)))....... 2
..(((..(((((...))))))))......... 2
..(((..((((((........))))))..))) 2
..(((..((((((.....)))))).))).... 2
..(((..(((((((....))).)))).))).. 2
..(((..((((((((...))))))))..))). 2
..(((.(.......).)))............. 2
..(((.(..(((.....)))..).)))..... 2
..(((.(.((....))).)))........... 2
..(((.(.(((.....))).))))........ 2
..(((.((..............)).))).... 2
..(((.((.............)).)))..... 2
..(((.((............)).)))...... 2
..(((.((.......)).)))........... 2
..(((.((......))..)))........... 2
..(((.((......)))))((((....)))). 2
..(((.((.....))..)))............ 2
..(((.((.....))))).............. 2
..(((.((....((.....))....)).))). 2
..(((.((...(((....)))...)).))).. 2
..(((.((...((((......)))).))))). 2
..(((.((..((.......))..)).)))... 2
..(((.((..((....))..)))))....... 2
..(((.((.(.........).)))))...... 2
..(((.((.((.......)))).)))...... 2
..(((.((.(((.......))))).))).... 2
..(((.((.(((.....))).)).)))..... 2
..(((.((.(((....))).)))))....... 2
..(((.((.(((....))))).)))....... 2
..(((.((.((((......)))).)).))).. 2
..(((.(((.................)))))) 2
..(((.(((..............))))))... 2
..(((.(((.............)))))).... 2
..(((.(((...........))))))...... 2
..(((.(((........)))..)))....... 2
..(((.(((.......)))..)))........ 2
..(((.(((.....))))))............ 2
..(((.(((....)))..)))........... 2
..(((.(((...((....)).....)))))). 2
..(((.(((.((......))))))))...... 2
..(((.(((.((....))..))).)))..... 2
..(((.(((.((....)).))).)))...... 2
..(((.(((.(((........))).))).))) 2
..(((.(((.((((....)))).))).))).. 2
..(((.((((...........)))).)))... 2
..(((.((((..........)))))))..... 2
..(((.((((........))))..)))..... 2
..(((.((((......))).).)))....... 2
..(((.((((......))))....)))..... 2
..(((.((((.....))))))).......... 2
..(((.((((....))))..)))......... 2
..(((.((((...)))))))............ 2
..(((.((((.(......).)))).))).... 2
..(((.((((.(((.....))).)))).))). 2
..(((.(((((.........)))))..))).. 2
..(((.(((((........)))))...))).. 2
..(((.(((((.......))))).)))..... 2
..(((.(((((.......))))))))...... 2
..(((.(((((......)).))).)))..... 2
..(((.(((((....)))))..)))....... 2
..(((.(((((...)).))).)))........ 2
..(((.(((((...)))))))).......... 2
..(((.(((((.((......)).))))).))) 2
..(((.((((((.......)))))).)))... 2
..(((.((((((.......))))))))).... 2
..(((.((((((....))))))...))).... 2
..(((.((((((...)))))).)))....... 2
..((((............))))(((....))) 2
..((((............))))(((...))). 2
..((((.........))))((((....)))). 2
..((((........)).))............. 2
..((((........))))((((....)))).. 2
..((((........))))((((...))))... 2
..((((.......))))....(((....))). 2
..((((.......)))).(((((....))))) 2
..((((.......))))(((....)))..... 2
..((((.......))))((((.....)))).. 2
..((((......)))).....(((.....))) 2
..((((......)))).....(((...))).. 2
..((((......))))...(((......))). 2
..((((......))))(((.....)))..... 2
..((((......))))(((...)))....... 2
..((((......))))((((.......)))). 2
..((((......))))((((.....))))... 2
..((((......))))((((...))))..... 2
..((((......((......))......)))) 2
..((((.....)))).....((((...)))). 2
..((((.....))))....(((......))). 2
..((((.....)))).((((.......)))). 2
..((((.....))))(((.......))).... 2
..((((.....))))(((......)))..... 2
..((((.....))))(((....)))....... 2
..((((.....))))((((......))))... 2
..((((.....))))((((...))))...... 2
..((((.....))))(((((.......))))) 2
..((((.....((....))......))))... 2
..((((.....(((........)))...)))) 2
..((((.....(((.....)))...))))... 2
..((((.....((((...))))..)))).... 2
..((((....)))).......(((....))). 2
..((((....)))).....(((......))). 2
..((((....))))....(((....))).... 2
..((((....))))....((((.....)))). 2
..((((....))))...(((.....))).... 2
..((((....))))...(((...)))...... 2
..((((....))))..((((....)))).... 2
..((((....))))..(((((.....))))). 2
..((((....))))(((....)))........ 2
..((((....))))((((......)))).... 2
..((((....))))((((....))))...... 2
..((((....))))(((((.......))))). 2
..((((....))))((((((...))))))... 2
..((((....((.......))....))))... 2
..((((....((......))....)))).... 2
..((((....((....))...))))....... 2
..((((....((...))....))))....... 2
..((((....(((........)))...)))). 2
..((((....(((.......)))..))))... 2
..((((....(((.......)))))))..... 2
..((((....(((.....)))...)))).... 2
..((((....(((.....)))..))))..... 2
..((((....(((....))).....))))... 2
..((((....(((....)))...))))..... 2
..((((....(((...))).....)))).... 2
..((((....((((........))))..)))) 2
..((((....((((.......))))..)))). 2
..((((....((((......))))....)))) 2
..((((....((((....)))).....)))). 2
..((((....((((....))))))))...... 2
..((((....((((((....))))))..)))) 2
..((((...))))....(((........))). 2
..((((...))))....((((((...)))))) 2
..((((...))))..((((((....)))))). 2
..((((...)))).(((((...)))))..... 2
..((((...))))(((.......)))...... 2
..((((...))))(((.....)))........ 2
..((((...))))((((.......)))).... 2
..((((...))))((((....))))....... 2
..((((...))))(((((......)))))... 2
..((((...))))(((((.....))))).... 2
..((((...((...........))...)))). 2
..((((...(((.........))).))))... 2
..((((...(((.........))))))).... 2
..((((...(((........)))....)))). 2
..((((...(((.......)))..)))).... 2
..((((...(((.....)))...))))..... 2
..((((...(((.....))).))))....... 2
..((((...(((....)))..))))....... 2
..((((...(((...)))...))))....... 2
..((((...((((........))))..)))). 2
..((((...((((......)))).....)))) 2
..((((...((((......))))..))))... 2
..((((...((((.....))))...))))... 2
..((((...((((....))))....))))... 2
..((((...((((....)))).))))...... 2
..((((...((((...))))..))))...... 2
..((((...((((...))))))))........ 2
..((((...(((((......)))))...)))) 2
..((((..(.......)..))))......... 2
..((((..(.....)..))))........... 2
..((((..(..(((....)))..)..)))).. 2
..((((..((............))...)))). 2
..((((..((........))...))))..... 2
..((((..((........))..))))...... 2
..((((..((........)).))))....... 2
..((((..((.......))..))))....... 2
..((((..((.......))))))......... 2
..((((..((.....))..))))......... 2
..((((..((...))..))))........... 2
..((((..((.(((......))).))..)))) 2
..((((..((.(((......)))))..)))). 2
..((((..(((...........)))..)))). 2
..((((..(((..........)))..)))).. 2
..((((..(((.........)))....)))). 2
..((((..(((.........))).)))).... 2
..((((..(((.......)))))))....... 2
..((((..(((......)))....)))).... 2
..((((..(((......)))..))))...... 2
..((((..(((.....)))....))))..... 2
..((((..(((....))).....))))..... 2
..((((..(((...)))...))))........ 2
..((((..(((...))).)))).......... 2
..((((..((((........))))...)))). 2
..((((..((((........)))))))).... 2
..((((..((((.......)))).....)))) 2
..((((..((((......))))....)))).. 2
..((((..((((.....))))......)))). 2
..((((..((((.....))))....))))... 2
..((((..((((....)).))..))))..... 2
..((((..((((.(((....))))))).)))) 2
..((((..(((((........)))))..)))) 2
..((((..(((((.......))))).)))).. 2
..((((..(((((......)))))..)))).. 2
..((((..(((((.....))))).)))).... 2
..((((..(((((....)))))))))...... 2
..((((..(((((...)))))...)))).... 2
..((((.(............).))))...... 2
..((((.(......)))))............. 2
..((((.(....).)))).............. 2
..((((.(.(........).).))))...... 2
..((((.(.((((........)))).).)))) 2
..((((.(.((((.......)))).))))).. 2
..((((.(.((((.....))))).)))).... 2
..((((.((.........))..))))...... 2
..((((.((.........))))))........ 2
..((((.((........)).).)))....... 2
..((((.((.......))..))))........ 2
..((((.((.......)).))))......... 2
..((((.((....))..))))........... 2
..((((.((....))))))............. 2
..((((.((..(((.....))).))))))... 2
..((((.((.(.(((....))).))).)))). 2
..((((.((.((......)).)).)))).... 2
..((((.((.(((......))).)).)))).. 2
..((((.((.(((......))))).))))... 2
..((((.((.(((....))).))..))))... 2
..((((.(((............))).)))).. 2
..((((.(((..........)))))))..... 2
..((((.(((........)))..))))..... 2
..((((.(((.....)))...))))....... 2
..((((.(((...)))...))))......... 2
..((((.(((.(......).))).)))).... 2
..((((.(((.((....)))))..)))).... 2
..((((.(((.((...)).)))))))...... 2
..((((.(((.(((.....))).))))))).. 2
..((((.(((.(((.....)))))).)))).. 2
..((((.(((.(((...))))))))))..... 2
..((((.((((............)))).)))) 2
..((((.((((..........)))).)))).. 2
..((((.((((........)).)).))))... 2
..((((.((((.......)))).))))..... 2
..((((.((((......))))))))....... 2
..((((.((((.....)))).)).))...... 2
..((((.((((....)).)).))))....... 2
..((((.((((...)))).))))......... 2
..((((.((((...)))))))).......... 2
..((((.((((...((....)).)))).)))) 2
..((((.(((((...........))))))))) 2
..((((.(((((......)))))..))))... 2
..((((.(((((.....)))))...))))... 2
..((((.(((((...)))))..))))...... 2
..((((.(((((...))))).))))....... 2
..((((.((((((........)))))).)))) 2
..((((.((((((......)))))).)))).. 2
..((((.((((((......))))))))))... 2
..((((.((((((.....)))))).))))... 2
..(((((..................))).)). 2
..(((((...............)).))).... 2
..(((((..........))).))......... 2
..(((((.........)))))((....))... 2
..(((((........)).)))........... 2
..(((((........)))))...(((...))) 2
..(((((........)))))(((.....))). 2
..(((((.......))).))............ 2
..(((((.......)))))(((...))).... 2
..(((((.......(((....)))...))))) 2
..(((((......)))))..(((......))) 2
..(((((......)))))..(((...)))... 2
..(((((......)))))(((......))).. 2
..(((((......((((.....))))))))). 2
..(((((......(((((....)))))))))) 2
..(((((.....))).)).(((.....))).. 2
..(((((.....)))))..((((...)))).. 2
..(((((.....))))).((((...))))... 2
..(((((.....)))))((.((....)))).. 2
..(((((.....((.....)).....))))). 2
..(((((.....((((.......))))))))) 2
..(((((....))).))............... 2
..(((((....)))))....((((....)))) 2
..(((((....)))))..(((........))) 2
..(((((....))))).(((.....))).... 2
..(((((....))))).((((.....)))).. 2
..(((((....))))).((((...)))).... 2
..(((((....)))))((((....)))).... 2
..(((((....(........)....))))).. 2
..(((((....((........))..))))).. 2
..(((((....((.....)).....))))).. 2
..(((((....((....))....))))).... 2
..(((((....(((.....)))....))))). 2
..(((((....(((....))).....))))). 2
..(((((....(((....))))))))...... 2
..(((((....(((...)))....)))))... 2
..(((((....(((((....)))))..))))) 2
..(((((...)).)))................ 2
..(((((...)))))....(((....)))... 2
..(((((...))))).((((......)))).. 2
..(((((...))))).((((.....))))... 2
..(((((...))))).((((....)))).... 2
..(((((...)))))((((........)))). 2
..(((((...)))))((((....))))..... 2
..(((((...)))))((((((...)))))).. 2
..(((((...((......))..)))))..... 2
..(((((...((.....))..)))))...... 2
..(((((...((....))..)))))....... 2
..(((((...(((......)))....))))). 2
..(((((...(((......)))...))))).. 2
..(((((...(((.....))).)))))..... 2
..(((((...((((........)))).))))) 2
..(((((...((((.......)))).))))). 2
..(((((...((((...)))))))))...... 2
..(((((..((..........))..))))).. 2
..(((((..((........)).)))))..... 2
..(((((..((.......))..)))))..... 2
..(((((..((......))...)))))..... 2
..(((((..((......))..)))))...... 2
..(((((..(((..........)))..))))) 2
..(((((..(((........)))..))))).. 2
..(((((..(((........))).)))))... 2
..(((((..(((.......)))....))))). 2
..(((((..(((.......)))..)))))... 2
..(((((..(((......)))..))))).... 2
..(((((..(((......))))))))...... 2
..(((((..(((.....)))..)))))..... 2
..(((((..(((.....))))))))....... 2
..(((((..(((....)))..)))))...... 2
..(((((..(((....))).)))))....... 2
..(((((..((((........))))..))))) 2
..(((((..((((.......))))...))))) 2
..(((((..((((.......)))).))))).. 2
..(((((..((((......))))...))))). 2
..(((((..((((....))))...)))))... 2
..(((((..((((....)))).)))))..... 2
..(((((..(((((......)))))))))).. 2
..(((((..(((((.....)))))..))))). 2
..(((((.(.........).)))))....... 2
..(((((.(........))))))......... 2
..(((((.(......).))))).......... 2
..(((((.(..(((......)))..).))))) 2
..(((((.((.........)).)))))..... 2
..(((((.((.(........).)))))))... 2
..(((((.((.(((.....))))).))))).. 2
..(((((.(((...........)))))))).. 2
..(((((.(((........)))..)))))... 2
..(((((.(((......)))....)))))... 2
..(((((.(((......)))..)))))..... 2
..(((((.(((......))))))))....... 2
..(((((.(((.....)))..)))))...... 2
..(((((.(((.....))).)).)))...... 2
..(((((.(((...)))..)))))........ 2
..(((((.((((......).))).)))))... 2
..(((((.((((......)))).).))))... 2
..(((((.((((.....)))))))))...... 2
..(((((.((((...)))).)))))....... 2
..(((((.(((((........)))))))))). 2
..(((((.(((((.......)))))))))).. 2
..(((((.(((((....))))).).))))... 2
..(((((.(((((....))))))))))..... 2
..((((((.................))).))) 2
..((((((..............)).))))... 2
..((((((.............)))).)).... 2
..((((((..........))).)))....... 2
..((((((.........)).))))........ 2
..((((((........)).))))......... 2
..((((((........)))...)))....... 2
..((((((.......)).)))).......... 2
..((((((.......))).))).......... 2
..((((((......).)))))........... 2
..((((((....))))))..((((....)))) 2
..((((((....))))))(((...)))..... 2
..((((((....))))))((((....)))).. 2
..((((((....((.....))....)))))). 2
..((((((....((....))..)))))).... 2
..((((((....((((......)))))))))) 2
..((((((...)).)))).............. 2
..((((((...)))))).((((.....)))). 2
..((((((...((....))....))))))... 2
..((((((...((....)).))))))...... 2
..((((((...((.((....)).)).)))))) 2
..((((((...(((....))).....)))))) 2
..((((((...((((...))))...)))))). 2
..((((((...((((...)))))))))).... 2
..((((((..(........)..)))))).... 2
..((((((..(......)..))))))...... 2
..((((((..((..........))..)))))) 2
..((((((..((........))...)))))). 2
..((((((..((.....))..))))))..... 2
..((((((..((...))..))))))....... 2
..((((((..(((.......)))...)))))) 2
..((((((..(((......)))..)))))).. 2
..((((((..(((.....)))....)))))). 2
..((((((..(((.....)))..))))))... 2
..((((((..(((.....))).)))))).... 2
..((((((..((((......)))).)).)))) 2
..((((((.(........)))))))....... 2
..((((((.((...........)))))))).. 2
..((((((.((........)).)))))).... 2
..((((((.((........))))))))..... 2
..((((((.((.....)).))))))....... 2
..((((((.((.....))))))))........ 2
..((((((.((....)).)).))))....... 2
..((((((.((....)).))))))........ 2
..((((((.((...)).))))))......... 2
..((((((.((..((....))..)).)))))) 2
..((((((.(((.......)))..)))))).. 2
..((((((.(((.......))).))))))... 2
..((((((.(((.....)))..)))))).... 2
..((((((.(((.....))).)).)))).... 2
..((((((.(((....))).)).))))..... 2
..((((((.(((...))).))))))....... 2
..((((((.((((......)))).)))))).. 2
..((((((.((((......))))))))))... 2
..((((((.((((...))))))))))...... 2
..(((((((...............)))).))) 2
..(((((((.............)))).))).. 2
..(((((((............)))).)))... 2
..(((((((..........)))..)))).... 2
..(((((((..........))).))))..... 2
..(((((((........))).))))....... 2
..(((((((........)))).....)))... 2
..(((((((........))))).))....... 2
..(((((((.......)))........)))). 2
..(((((((......).))))))......... 2
..(((((((......)))....))))...... 2
..(((((((.....)).))))).......... 2
..(((((((.....)))..))))......... 2
..(((((((....).))))))........... 2
..(((((((....)).)))))........... 2
..(((((((....)))...))))......... 2
..(((((((....)))).....)))....... 2
..(((((((....))))).))........... 2
..(((((((....(((......)))))))))) 2
..(((((((...))).))))............ 2
..(((((((...((......))...))))))) 2
..(((((((...(((....))))))))))... 2
..(((((((..((....))..)))).)))... 2
..(((((((..(((...)))..)))))))... 2
..(((((((..(((...))).))))))).... 2
..(((((((.((........)).)).))))). 2
..(((((((.(((......)))...))))))) 2
..(((((((.(((.....))).)))))))... 2
..(((((((.(((.....)))))))))).... 2
..(((((((.((((......)))).))))))) 2
..((((((((.............)))))))). 2
..((((((((............))).))))). 2
..((((((((............)))))).)). 2
..((((((((...........))))).))).. 2
..((((((((...........))))))))... 2
..((((((((..........)))))..))).. 2
..((((((((.........))))).))).... 2
..((((((((........)).))))))..... 2
..((((((((.......))))).)))...... 2
..((((((((......)).)).))))...... 2
..((((((((......)))........))))) 2
..((((((((......)))....))))).... 2
..((((((((......)))..)))))...... 2
..((((((((......))))....)))).... 2
..((((((((.....))).)))))........ 2
..((((((((.....)))).........)))) 2
..((((((((.....))))....))))..... 2
..((((((((.....)))).))))........ 2
..((((((((.....)))))....)))..... 2
..((((((((.....))))).)))........ 2
..((((((((.....)))))).))........ 2
..((((((((....)).))))))......... 2
..((((((((....)))...)))))....... 2
..((((((((....))))...))))....... 2
..((((((((....))))).......)))... 2
..((((((((....))))).)))......... 2
..((((((((...))).))))).......... 2
..((((((((...))))).))).......... 2
..((((((((..((((...)))).)))))))) 2
..((((((((.(((......))).)))))))) 2
..((((((((.(((...)))..))))).))). 2
..(((((((((............))))))))) 2
..(((((((((........)))..)))))).. 2
..(((((((((.......)).))))))).... 2
..(((((((((.......))).)))))).... 2
..(((((((((.......)))).))))).... 2
..(((((((((.......)))))..))))... 2
..(((((((((.......)))))))))..... 2
..(((((((((......)))).....))))). 2
..(((((((((......)))))).)))..... 2
..(((((((((.....)).)))))))...... 2
..(((((((((.....))).....)))))).. 2
..(((((((((.....))).))))))...... 2
..(((((((((....))).....))))))... 2
..(((((((((....)))).)))))....... 2
..(((((((((...))))))..)))....... 2
..((((((((((..........)))))))))) 2
..((((((((((.........)))))))))). 2
..((((((((((........)).)))))))). 2
..((((((((((........))).))).)))) 2
..((((((((((........))))..)))))) 2
..((((((((((........)))))))))).. 2
..((((((((((.......)))))..))))). 2
..((((((((((.......))))))))))... 2
..((((((((((......)))..))))))).. 2
..((((((((((.....)))).)))))).... 2
..((((((((((.....)))))).)))).... 2
..((((((((((....))))......)))))) 2
..((((((((((....)))).....)))))). 2
..((((((((((....))))..)))))).... 2
..((((((((((....)))))....))))).. 2
..((((((((((....)))))).))))..... 2
..((((((((((....))))))))))...... 2
..((((((((((...))))))))))....... 2
..(((((((((((.......)))))))).))) 2
..(((((((((((.....))))...))))))) 2
..(((((((((((....)))))))....)))) 2
..((((((((((((...)))).).))))))). 2
.(..(((......)))..)............. 2
.(..((((....))))..)............. 2
.(.((.(((....))).)).)........... 2
.(.(((...........))).).......... 2
.(.(((...))).).................. 2
.(.(((..(((........)))...))).).. 2
.(.(((..(((.......)))..))).).... 2
.(.(((.((....))))).)............ 2
.(.((((........)))).)........... 2
.(.((((......)))).)............. 2
.(.((((.....)))).).............. 2
.(.((((.((........)).)))).)..... 2
.(.((((.((......)).)))).)....... 2
.(.(((((........))))).)......... 2
.(.(((((.......))))).).......... 2
.(.(((((....)))))).............. 2
.(.((((((..........)))))).)..... 2
.(.((((((........)))))).)....... 2
.(.((((((.....)))))).).......... 2
.(.((((((....)))))).)(((....))). 2
.(.((((((...)))))).)............ 2
.(.(((((((......))))))).)....... 2
.(.((((((((..........)))))))).). 2
.(.((((((((...)))))))).)........ 2
.((........)).....(((....))).... 2
.((........(((....)))........)). 2
.((......))....((((........)))). 2
.((......)).((((((.....))))))... 2
.((......(((...)))......))...... 2
.((.....((((((.....))))))....)). 2
.((....((..(((.....)))..))...)). 2
.((....(((.........)))....)).... 2
.((....((((.........)))).....)). 2
.((....((((....))))....))....... 2
.((....((((((......))))))....)). 2
.((...(((...........)))....))... 2
.((...(((........)))...))....... 2
.((...(((........)))..))........ 2
.((...(((....)))....)).......... 2
.((...((((.......))))...))...... 2
.((...((((.......)))).))........ 2
.((...((((......))))...))....... 2
.((...((((......))))..))........ 2
.((..((.......))..))............ 2
.((..((......))....))........... 2
.((..((....))..))............... 2
.((..((..(((......)))..))..))... 2
.((..(((.....)))..))............ 2
.((..(((.((....)).)))..))....... 2
.((..(((.(((...)))..)))..))..... 2
.((..((((...........))))...))... 2
.((..((((......))))...))........ 2
.((..(((((..((((...)))))))))..)) 2
.((..((((((......))))))..))..... 2
.((..((((((....))))))..))....... 2
.((.(......).))................. 2
.((.(.....).)).................. 2
.((.(.((((.......)))).)))....... 2
.((.(.(((((...)))))).))......... 2
.((.((.........)).))............ 2
.((.((.......)).)).............. 2
.((.((....)).))((((......))))... 2
.((.((...)).)).................. 2
.((.((..(((........)))..)))).... 2
.((.((..(((......))))).))....... 2
.((.((..(((....)))..)).))....... 2
.((.((.((....)).))))............ 2
.((.((.(((........)))))))....... 2
.((.((.(((....))))).)).......... 2
.((.((.(((...))).))))........... 2
.((.((.((((((......)))))).)).)). 2
.((.(((...............))).)).... 2
.((.(((..............))).))..... 2
.((.(((............))).))....... 2
.((.(((...(((.....)))...))).)).. 2
.((.(((..((.....))..))).))...... 2
.((.(((..((((....))))..))))).... 2
.((.(((.((..........)).))).))... 2
.((.(((.((........)).))).))..... 2
.((.(((.(((......))).))).))..... 2
.((.(((.(((....))).))).))....... 2
.((.((((.................)))))). 2
.((.((((..............)))))).... 2
.((.((((............))))))...... 2
.((.((((...........)))).))...... 2
.((.((((..........)))).))....... 2
.((.((((.........))))..))....... 2
.((.((((.......))))))........... 2
.((.((((...)))).))(((......))).. 2
.((.((((...((....))..)))).)).... 2
.((.((((..(((....)))..)))).))... 2
.((.((((..((((...))))..))))))... 2
.((.((((.(....).)))).))......... 2
.((.((((.((...........)).)))).)) 2
.((.((((.((.........)).))))))... 2
.((.((((.((....)).)))).))....... 2
.((.((((.((...)).)))).))........ 2
.((.(((((...............))))).)) 2
.((.(((((...............))))))). 2
.((.(((((............))))).))... 2
.((.(((((.........))))).))...... 2
.((.(((((.....))).)).))......... 2
.((.(((((.....))))).)).......... 2
.((.(((((....).)))).)).......... 2
.((.(((((.(((......)))))))).)).. 2
.((.(((((.(((.....))).))))).)).. 2
.((.(((((.(((.....)))))))).))... 2
.((.(((((.(((....))).))))).))... 2
.((.((((((..........)))))).))... 2
.((.((((((.......))))))))....... 2
.((.((((((......)))).)).))...... 2
.((.((((((.....))).))).))....... 2
.((.((((((.....)))))).))........ 2
.((.((((((...)))))).)).......... 2
.((.((((((...))))))))........... 2
.((.((((((.((........)).)))))))) 2
.((.(((((((.....)))..)))).)).... 2
.((.(((((((.....)))))))))....... 2
.((.((((((((........)))))))))).. 2
.((.((((((((....))))))...)).)).. 2
.((.((((((((...))))..))))..))... 2
.(((.....................))).... 2
.(((.................)))........ 2
.(((.........)))((((.......)))). 2
.(((........)))......(((....))). 2
.(((........))).....(((....))).. 2
.(((........)))....((((.....)))) 2
.(((........)))....((((....)))). 2
.(((........)))..((((......)))). 2
.(((........))).((((......)))).. 2
.(((........)))((((........)))). 2
.(((.......)))..((((.......)))). 2
.(((.......))).((((...))))...... 2
.(((.......)))((((.......))))... 2
.(((.......)))((((....))))...... 2
.(((.......)))(((((....))))).... 2
.(((.......(((....))).......))). 2
.(((.......((((....)))))))...... 2
.(((......)))......(((......))). 2
.(((......)))......((((.....)))) 2
.(((......))).....(((((...))))). 2
.(((......)))...(((....)))...... 2
.(((......)))..(((.........))).. 2
.(((......)))..(((......)))..... 2
.(((......)))..((((....))))..... 2
.(((......)))..((((((...)))))).. 2
.(((......))).((((.......))))... 2
.(((......))).(((((....))))).... 2
.(((......)))(((..........)))... 2
.(((......)))(((.......)))...... 2
.(((......)))(((......)))....... 2
.(((......)))(((((.........))))) 2
.(((......)))(((((.......))))).. 2
.(((......)))((((((....))))))... 2
.(((......((((........))))..))). 2
.(((......((((....)))).....))).. 2
.(((......((((((...))))))))).... 2
.(((.....)))......(((((....))))) 2
.(((.....))).....(((......)))... 2
.(((.....))).....(((....)))..... 2
.(((.....)))...(((.....)))...... 2
.(((.....)))...(((((......))))). 2
.(((.....)))..(((((........))))) 2
.(((.....)))..(((((......))))).. 2
.(((.....))).((((......))))..... 2
.(((.....))).((((.....))))...... 2
.(((.....)))((((.....))))....... 2
.(((.....)))(((((.....)))))..... 2
.(((.....)))((((((.....))))))... 2
.(((.....(((......))).....)))... 2
.(((.....((((.....))))......))). 2
.(((.....((((.....)))).....))).. 2
.(((.....((((....))))..)))...... 2
.(((.....((((...))))...)))...... 2
.(((.....(((((....)))))...)))... 2
.(((....)))..........(((...))).. 2
.(((....))).........((((...)))). 2
.(((....)))........(((......))). 2
.(((....)))........((((.....)))) 2
.(((....)))........(((((...))))) 2
.(((....)))......(((((.....))))) 2
.(((....))).....((((...))))..... 2
.(((....)))....((((....))))..... 2
.(((....)))...((((((......)))))) 2
.(((....)))..(((.(((....))).))). 2
.(((....)))..((((.........)))).. 2
.(((....)))..(((((......)))))... 2
.(((....))).((((........)))).... 2
.(((....))).((((...))))......... 2
.(((....))).(((((......))))).... 2
.(((....))).(((((((.....))))))). 2
.(((....)))((((......))))....... 2
.(((....)))(((((........)))))... 2
.(((....)))(((((....)))))....... 2
.(((....)))((((((......))))))... 2
.(((....((........))....)))..... 2
.(((....((........))...)))...... 2
.(((....((....)).....)))........ 2
.(((....((....))....)))......... 2
.(((....((....))...))).......... 2
.(((....(((......)))....)))..... 2
.(((....(((......)))...)))...... 2
.(((....(((.....)))....)))...... 2
.(((....(((.....)))...)))....... 2
.(((....(((.....)))))).......... 2
.(((....(((....)))....)))....... 2
.(((....((((..........))))...))) 2
.(((....((((......))))..)))..... 2
.(((....((((.....)))).....)))... 2
.(((....((((.....))))....))).... 2
.(((....((((....)))))))......... 2
.(((....(((((.....)))))....))).. 2
.(((....(((((.....)))))...)))... 2
.(((....(((((....).)))).....))). 2
.(((....(((((....)))))....)))... 2
.(((....(((((....))))).)))...... 2
.(((...))).......((((((...)))))) 2
.(((...((.....))...))).......... 2
.(((...((.....))..)))........... 2
.(((...((....)).)))............. 2
.(((...((..(((.....)))..))...))) 2
.(((...(((........)))...)))..... 2
.(((...(((........))).)))....... 2
.(((...(((.......)))....)))..... 2
.(((...(((.......)))...)))...... 2
.(((...(((.((......)).))).)))... 2
.(((...((((........))))....))).. 2
.(((...((((.......))))....)))... 2
.(((...((((.......))))..)))..... 2
.(((...((((......))))...)))..... 2
.(((...((((.....))))....)))..... 2
.(((...((((.....))))..)))....... 2
.(((...((((....))))....)))...... 2
.(((...(((((........)))))..))).. 2
.(((...(((((.......)))))...))).. 2
.(((...(((((...))))).....))).... 2
.(((...(((((...))))))))......... 2
.(((...(((((((......)))))))..))) 2
.(((..(.(......).)..)))......... 2
.(((..(.(((.......))).)..))).... 2
.(((..((...))....)))............ 2
.(((..((...))...)))............. 2
.(((..((.((.........)).))..))).. 2
.(((..((.((......)).))..)))..... 2
.(((..(((......)))...)))........ 2
.(((..(((......))))))........... 2
.(((..(((....))).)))............ 2
.(((..(((...)))....))).......... 2
.(((..(((...))).)))............. 2
.(((..(((.((.....)).)))...)))... 2
.(((..(((.((....)).)))..)))..... 2
.(((..((((............))))..))). 2
.(((..((((.........)))))))...... 2
.(((..((((........))))...))).... 2
.(((..((((........)))).)))...... 2
.(((..((((.......))))...)))..... 2
.(((..((((.......))))..)))...... 2
.(((..((((.......)))).)))....... 2
.(((..((((.....)))).)))......... 2
.(((..((((....)))).))).......... 2
.(((..((((.(........).))))..))). 2
.(((..((((.((.......))))))..))). 2
.(((..(((((.........)))))))).... 2
.(((..(((((......)))))....)))... 2
.(((..(((((......)))))..)))..... 2
.(((..(((((......))))).)))...... 2
.(((..(((((....)))))..)))....... 2
.(((..(((((...))))).)))......... 2
.(((..((((((.......).))))))))... 2
.(((..((((((...))))))...)))..... 2
.(((..((((((...))))))..)))...... 2
.(((.(...........).))).......... 2
.(((.(.......).))).............. 2
.(((.(.((......)).).)))......... 2
.(((.(.(((...........))).).))).. 2
.(((.(.((((........))))...).))). 2
.(((.((..................)).))). 2
.(((.((...............)))))..... 2
.(((.((...........)))))......... 2
.(((.((..........)).)))......... 2
.(((.((........))..))).......... 2
.(((.((......))..)))............ 2
.(((.((......)).)))((((.....)))) 2
.(((.((.....))...)))............ 2
.(((.((.....)))))............... 2
.(((.((....))...)))............. 2
.(((.((....)))))................ 2
.(((.((...((((......)))).)).))). 2
.(((.((..(......)..)).)))....... 2
.(((.((..(((.....)))..)).))).... 2
.(((.((..((((....)))))).)))..... 2
.(((.((.(........).)).)))....... 2
.(((.((.((....)))))))........... 2
.(((.((.(((.....))).)).)))...... 2
.(((.((.(((.....))).)))))....... 2
.(((.((.(((....))).)).)))....... 2
.(((.((.((((...)))).)).)))...... 2
.(((.((.(((((...))))).)).))).... 2
.(((.(((...............))))))... 2
.(((.(((..............))).)))... 2
.(((.(((.............))))))..... 2
.(((.(((............)))..))).... 2
.(((.(((...........))))))....... 2
.(((.(((.......)))....)))....... 2
.(((.(((....)))...)))........... 2
.(((.(((...)))...)))............ 2
.(((.(((..(......)..))).)))..... 2
.(((.(((..(....)..)))...)))..... 2
.(((.(((.(........).))).)))..... 2
.(((.(((.((........))))).))).... 2
.(((.(((.((.......))...))).))).. 2
.(((.(((.((....)).))).)))....... 2
.(((.(((.(((.......))).))).))).. 2
.(((.(((.(((...))).))).)))...... 2
.(((.(((.((((...))))))).)))..... 2
.(((.(((.(((((....)))))..))).))) 2
.(((.((((...........)))))))..... 2
.(((.((((.........))))..)))..... 2
.(((.((((........))))..)))...... 2
.(((.((((.......)))).)))........ 2
.(((.((((......))))..)))........ 2
.(((.((((.....))))...)))........ 2
.(((.((((....))))...)))......... 2
.(((.((((....)))))))............ 2
.(((.((((...))))..)))........... 2
.(((.((((...)))).).))........... 2
.(((.((((.(.........).)))).))).. 2
.(((.((((.(((.....))).)))).))).. 2
.(((.(((((.............))))).))) 2
.(((.(((((...........)))))..))). 2
.(((.(((((.........))).)).)))... 2
.(((.(((((.......))).)).)))..... 2
.(((.(((((.......)))))..)))..... 2
.(((.(((((.......))))).)))...... 2
.(((.(((((.......))))))))....... 2
.(((.(((((.....))))))))......... 2
.(((.(((((....)))))..)))........ 2
.(((.(((((...)))))...)))........ 2
.(((.(((((...)))))..)))......... 2
.(((.(((((...))))))))........... 2
.(((.((((((..........)))))).))). 2
.(((.((((((........))))))))).... 2
.(((.((((((.......))))))...))).. 2
.(((.((((((...))))))..)))....... 2
.(((.((((((...)))))).)))........ 2
.(((.((((((...)))))))))......... 2
.(((.(((((((.........))))))).))) 2
.(((.(((((((....))).)))).))).... 2
.(((.(((((((....))))).)).))).... 2
.(((.(((((((....))))))))))...... 2
.(((.((((((((....))).))))).))).. 2
.((((.........))))..((((...)))). 2
.((((.........)))).((......))... 2
.((((.........)))).(((((...))))) 2
.((((.........))))(((.....)))... 2
.((((.........))))((((......)))) 2
.((((........)))).....((....)).. 2
.((((........))))....(((....))). 2
.((((........))))..(((....)))... 2
.((((........))))..(((...))).... 2
.((((........)))).((((......)))) 2
.((((........)))).((((.....)))). 2
.((((........))))(((........))). 2
.((((........))))((((.......)))) 2
.((((........))))((((......)))). 2
.((((.......)))).....(((....))). 2
.((((.......))))....((.......)). 2
.((((.......))))....(((...)))... 2
.((((.......))))...((((....)))). 2
.((((.......))))..((((....)))).. 2
.((((.......)))).((((((...)))))) 2
.((((.......))))(((....)))...... 2
.((((.......))))((((...))))..... 2
.((((......)))).....((((...)))). 2
.((((......))))....((((.....)))) 2
.((((......))))....((((....)))). 2
.((((......))))....((((...)))).. 2
.((((......))))..(((((.....))))) 2
.((((......)))).(((.((....)).))) 2
.((((......)))).((((.......)))). 2
.((((......)))).((((......)))).. 2
.((((......))))(((......)))..... 2
.((((......))))(((.....)))...... 2
.((((......))))((((........)))). 2
.((((......))))((((...))))...... 2
.((((......))))(((((......))))). 2
.((((......))))(((((.....))))).. 2
.((((......))))((((((....)))))). 2
.((((......(((.....)))......)))) 2
.((((......(((....))).....)))).. 2
.((((......((((...)))).....)))). 2
.((((.....))))......(((....))).. 2
.((((.....))))....((((......)))) 2
.((((.....))))..((((.......)))). 2
.((((.....))))..(((((....))))).. 2
.((((.....))))..(((((...)))))... 2
.((((.....)))).(((.......))).... 2
.((((.....)))).((((.....)))).... 2
.((((.....)))).((((((.....)))))) 2
.((((.....))))(((.....)))....... 2
.((((.....))))(((((.......))))). 2
.((((.....(........).....))))... 2
.((((.....((........))....)))).. 2
.((((.....((........))...))))... 2
.((((.....((....))....))))...... 2
.((((.....((....))...))))....... 2
.((((.....(((.........)))))))... 2
.((((.....(((........)))...)))). 2
.((((.....(((......)))....)))).. 2
.((((.....(((.....)))......)))). 2
.((((.....(((((...)))))))))..... 2
.((((....)))).......(((.....))). 2
.((((....))))......((((.....)))) 2
.((((....)))).....(((....))).... 2
.((((....))))....((((.....)))).. 2
.((((....))))....(((((....))))). 2
.((((....))))....(((((...))))).. 2
.((((....))))...((.((.....)).)). 2
.((((....))))...(((......))).... 2
.((((....))))...((((........)))) 2
.((((....))))...((((.....))))... 2
.((((....))))..((((...))))...... 2
.((((....))))..(((((.......))))) 2
.((((....))))..(((((......))))). 2
.((((....))))..(((((...))))).... 2
.((((....))))..(((((((...))))))) 2
.((((....)))).((........))...... 2
.((((....))))((......))......... 2
.((((....))))(((........)))..... 2
.((((....))))(((......)))....... 2
.((((....))))((((.......)))).... 2
.((((....))))((((......))))..... 2
.((((....))))(((((.......))))).. 2
.((((....))))(((((((....))))))). 2
.((((....(....)....))))......... 2
.((((....((.......))....)))).... 2
.((((....((......))....))))..... 2
.((((....((......))...))))...... 2
.((((....((....))..))))......... 2
.((((....((.(((......))).)))))). 2
.((((....(((........))).....)))) 2
.((((....(((.......)))....)))).. 2
.((((....(((.......)))...))))... 2
.((((....(((....)))....))))..... 2
.((((....(((....)))...))))...... 2
.((((....(((....)))..))))....... 2
.((((....((((........))))))))... 2
.((((....((((.....))))....)))).. 2
.((((....((((....))))....))))... 2
.((((....((((....)))).))))...... 2
.((((....((((...))))....)))).... 2
.((((....((((((....))))))))))... 2
.((((....((((((...))))))..)))).. 2
.((((...))))......((((....)))).. 2
.((((...)))).....(((((...))))).. 2
.((((...))))...((((.....)))).... 2
.((((...)))).(((....)))......... 2
.((((...))))((((.....))))....... 2
.((((...))))(((((......))))).... 2
.((((...))))(((((....)))))...... 2
.((((...((.........))....))))... 2
.((((...((........))....)))).... 2
.((((...((........))..))))...... 2
.((((...((........))))))........ 2
.((((...((.......))...))))...... 2
.((((...((......))..))))........ 2
.((((...((.(((....))).))....)))) 2
.((((...(((.........)))...)))).. 2
.((((...(((........))).....)))). 2
.((((...(((........))).))))..... 2
.((((...(((......))).....))))... 2
.((((...(((......)))....)))).... 2
.((((...(((....)))...))))....... 2
.((((...(((.(......).)))...)))). 2
.((((...((((........))))...)))). 2
.((((...((((........)))).))))... 2
.((((...((((......)))).))))..... 2
.((((...((((...))))....))))..... 2
.((((...((((..(....)..)))).)))). 2
.((((...((((.(((...))).)))).)))) 2
.((((...(((((.....))))).)))).... 2
.((((...(((((....))))).....)))). 2
.((((...(((((....)))))....)))).. 2
.((((...(((((....)))))...))))... 2
.((((...((((((........)))))))))) 2
.((((...((((((......))))))..)))) 2
.((((..(.....)..))))............ 2
.((((..(....)..))))............. 2
.((((..((..........))..))))..... 2
.((((..((.......))...))))....... 2
.((((..((.......)).))))......... 2
.((((..((.....))...))))......... 2
.((((..((....))))))............. 2
.((((..((.((((....)))).))))))... 2
.((((..(((...........)))....)))) 2
.((((..(((..........)))..))))... 2
.((((..(((.........)))..)))).... 2
.((((..(((.......))).))))....... 2
.((((..(((.......)))))))........ 2
.((((..(((......)))....))))..... 2
.((((..(((.....))).....))))..... 2
.((((..(((.....)))...))))....... 2
.((((..(((...)))..)))).......... 2
.((((..(((...)))))))............ 2
.((((..((((...........)))).)))). 2
.((((..((((..........))))..)))). 2
.((((..((((........))))...)))).. 2
.((((..((((.....))))))))........ 2
.((((..((((....))))....))))..... 2
.((((..((((...)))).))))......... 2
.((((..((((...)))))))).......... 2
.((((..((((.(((...))).))))..)))) 2
.((((..((((.(((...))).)))).)))). 2
.((((..(((((......)))))...)))).. 2
.((((..(((((....)))))...)))).... 2
.((((..(((((...)))))..))))...... 2
.((((..((((((......))))))..)))). 2
.((((..(((((((....))))))).)))).. 2
.((((.(..(((....)))..).))))..... 2
.((((.(.(....).).))))........... 2
.((((.(.((((.......))))))))).... 2
.((((.((...............))))))... 2
.((((.((.............)).)))).... 2
.((((.((..........))))))........ 2
.((((.((........))..))))........ 2
.((((.((.......))..))))......... 2
.((((.((......))))))(((.....))). 2
.((((.((...)).)))).............. 2
.((((.((...))))))............... 2
.((((.((...((....))...)).))))... 2
.((((.((...((....)))).))))...... 2
.((((.((..(((.......)))..)).)))) 2
.((((.((..(((....)))..)))))).... 2
.((((.((.(((....)))))))))....... 2
.((((.((.((((....))))..))...)))) 2
.((((.(((.............)))...)))) 2
.((((.(((...........))).)))).... 2
.((((.(((...........)))))))..... 2
.((((.(((.........))).)).))..... 2
.((((.(((.........))).))))...... 2
.((((.(((.......)))..))))....... 2
.((((.(((......)))..))))........ 2
.((((.(((.....)))..))))......... 2
.((((.(((....)))..)))).......... 2
.((((.(((...)))..))))........... 2
.((((.(((...))).)).))........... 2
.((((.(((...(((...)))..))).)))). 2
.((((.(((.(((.......)))))).)))). 2
.((((.(((.(((.....))).))).)))).. 2
.((((.((((.......))))..))))..... 2
.((((.((((.......))))))))....... 2
.((((.((((......))))....)))).... 2
.((((.((((.....)))).)).))....... 2
.((((.((((.....))))))))......... 2
.((((.((((...))))..))))......... 2
.((((.((((.(....).)))).))))..... 2
.((((.(((((...........))).)))))) 2
.((((.(((((.........))))).)))).. 2
.((((.(((((........))))).)).)).. 2
.((((.(((((.......)))))))))..... 2
.((((.(((((......)))))...))))... 2
.((((.(((((......)))))))))...... 2
.((((.(((((.....))))).))))...... 2
.((((.(((((.....)))))))))....... 2
.((((.(((((....)))))....)))).... 2
.((((.((((((.......)))))).)))).. 2
.((((.((((((......)))).)).)))).. 2
.((((.((((((...)))))).))))...... 2
.(((((..................)).))).. 2
.(((((..............))).))...... 2
.(((((............)).)))........ 2
.(((((...........)))))((.....)). 2
.(((((.........((((...))))))))). 2
.(((((........))).))............ 2
.(((((........)))))...(((....))) 2
.(((((........)))))((((...)))).. 2
.(((((.......)))))...((((...)))) 2
.(((((.......)))))((((...))))... 2
.(((((......)))))...((((...)))). 2
.(((((......)))))..((((....)))). 2
.(((((......))))).((........)).. 2
.(((((......))))).(((....))).... 2
.(((((......)))))(((........))). 2
.(((((......)))))(((....)))..... 2
.(((((......)))))((((......)))). 2
.(((((......((.....))...)))))... 2
.(((((......(((....))))))))..... 2
.(((((.....)).)))............... 2
.(((((.....))).))............... 2
.(((((.....)))))......((.....)). 2
.(((((.....)))))....((((...)))). 2
.(((((.....)))))..((((....)))).. 2
.(((((.....)))))..(((((....))))) 2
.(((((.....)))))((....))........ 2
.(((((.....)))))(((......))).... 2
.(((((.....)))))((((......)))).. 2
.(((((.....((...)).....))))).... 2
.(((((.....(((....))).....))))). 2
.(((((.....((((....)))).)))))... 2
.(((((.....((((...)))).....))))) 2
.(((((.....(((((...)))))..))))). 2
.(((((....).))))................ 2
.(((((....))).))................ 2
.(((((....)))))..((((......)))). 2
.(((((....))))).(((........))).. 2
.(((((....))))).((((.....))))... 2
.(((((....)))))(((.....)))...... 2
.(((((....)))))(((....)))....... 2
.(((((....)))))(((((.....))))).. 2
.(((((....)))))(((((....)))))... 2
.(((((....)))))((((((...)))))).. 2
.(((((....((.......))..))))).... 2
.(((((....((.....)).....)))))... 2
.(((((....((....))...)))))...... 2
.(((((....(((.......)))....))))) 2
.(((((....(((.....)))..))))).... 2
.(((((....(((.....))))))))...... 2
.(((((....(((....))).....))))).. 2
.(((((....((((.....))))..))))).. 2
.(((((....((((....))))..)))))... 2
.(((((....((((...))))..))))).... 2
.(((((...))).))................. 2
.(((((...)))))........(((...))). 2
.(((((...)))))......(((.....))). 2
.(((((...)))))......((((...)))). 2
.(((((...)))))....(((....))).... 2
.(((((...)))))...(((........))). 2
.(((((...)))))...(((((...))))).. 2
.(((((...)))))..((((......)))).. 2
.(((((...))))).((((.......)))).. 2
.(((((...))))).((((......))))... 2
.(((((...)))))(((.....)))....... 2
.(((((...)))))((((.........)))). 2
.(((((...)))))((((........)))).. 2
.(((((...)))))((((....))))...... 2
.(((((...((........)).)))))..... 2
.(((((...((......))....))))).... 2
.(((((...((....))....)))))...... 2
.(((((...((....))...)))))....... 2
.(((((...((...))...)))))........ 2
.(((((...(((.........))))))))... 2
.(((((...(((........)))))))).... 2
.(((((...(((......)))....))))).. 2
.(((((...(((.....))).)))))...... 2
.(((((...(((.....))))))))....... 2
.(((((...(((....)))..)))))...... 2
.(((((...(((...))).)))))........ 2
.(((((...((((.........)))).))))) 2
.(((((...((((......)))).)))))... 2
.(((((...((((.....)))))))))..... 2
.(((((...((((....))))...)))))... 2
.(((((...((((...))))..)))))..... 2
.(((((...(((((........)))))))))) 2
.(((((...(((((...))))).))))).... 2
.(((((..(........)..)))))....... 2
.(((((..(.....)..))))).......... 2
.(((((..(....)..))).)).......... 2
.(((((..(.(((...))).)..))))).... 2
.(((((..((............))..))))). 2
.(((((..((..........))..)))))... 2
.(((((..((.......))..)))))...... 2
.(((((..((.......)).)))))....... 2
.(((((..((......)))))))......... 2
.(((((..((...))..))))).......... 2
.(((((..(((.........))).)))))... 2
.(((((..(((........)))....))))). 2
.(((((..(((........))).))))).... 2
.(((((..(((........))))))))..... 2
.(((((..(((.......)))..))))).... 2
.(((((..(((......))).)))))...... 2
.(((((..(((.....)))...)))))..... 2
.(((((..(((....)))..)))))....... 2
.(((((..(((....))))))))......... 2
.(((((..(((..(.....)..)))..))))) 2
.(((((..((((........))))..))))). 2
.(((((..((((........)))).))))).. 2
.(((((..((((.......)))).)))))... 2
.(((((..((((......))))....))))). 2
.(((((..((((......)))))))))..... 2
.(((((..((((.....)))))))))...... 2
.(((((..((((....))).)..))))).... 2
.(((((..((((....))))..)))))..... 2
.(((((..((((....)))).)))))...... 2
.(((((..((((...))))..)))))...... 2
.(((((..((((...)))).)))))....... 2
.(((((..(((((....)))))....))))). 2
.(((((..(((((....))))))))))..... 2
.(((((..(((((...)))))......))))) 2
.(((((..((((((....)))))).))))).. 2
.(((((.(..............).)))))... 2
.(((((.(.............).))))).... 2
.(((((.(............).)))))..... 2
.(((((.(........)..)))))........ 2
.(((((.(........).)).)))........ 2
.(((((.(......))))))............ 2
.(((((.(.((((.....)))).).))))).. 2
.(((((.((.............)).))))).. 2
.(((((.((.............)))))))... 2
.(((((.((...........)).))).))... 2
.(((((.((........)))))))........ 2
.(((((.((.......)))))))......... 2
.(((((.((.....)).))).))......... 2
.(((((.((.((......)).)).)))))... 2
.(((((.((.(((........))).))))))) 2
.(((((.((.(((........))))).))))) 2
.(((((.((.(((....))))).))))).... 2
.(((((.(((..........)))))))).... 2
.(((((.(((.........))))))))..... 2
.(((((.(((......))).).))))...... 2
.(((((.(((......))).)))))....... 2
.(((((.(((.....)))...)))))...... 2
.(((((.(((.....))).)).)))....... 2
.(((((.(((.....))).)))))........ 2
.(((((.(((....))).).))))........ 2
.(((((.(((...))).)).)))......... 2
.(((((.(((.((....)).))).)))))... 2
.(((((.(((.(((.....))).))).))))) 2
.(((((.((((.......)))).))))).... 2
.(((((.((((....))))..)))))...... 2
.(((((.((((....)))).)))))....... 2
.(((((.((((....)))))))))........ 2
.(((((.((((...))))...)))))...... 2
.(((((.((((...)))))))))......... 2
.(((((.(((((.......))))))))))... 2
.(((((.(((((....)))))..))))).... 2
.((((((..................))).))) 2
.((((((...............)).))))... 2
.((((((..............).))))).... 2
.((((((..............))).))).... 2
.((((((............))).)))...... 2
.((((((...........).)))))....... 2
.((((((..........)))).))........ 2
.((((((.........)).))))......... 2
.((((((........)))).)).......... 2
.((((((.......))))))(((....))).. 2
.((((((......)))...))).......... 2
.((((((......))).)))............ 2
.((((((......))))))..((.....)).. 2
.((((((......))))))..((....))... 2
.((((((.....))))))...(((.....))) 2
.((((((.....))))))((.....))..... 2
.((((((.....))))))(((...)))..... 2
.((((((.....(((.......))).)))))) 2
.((((((.....(((......))))))))).. 2
.((((((....).))))).............. 2
.((((((....))))))...(((....))).. 2
.((((((....))))))((((......)))). 2
.((((((....))))))((((....))))... 2
.((((((....))))))(((((...))))).. 2
.((((((....((.....))..)))))).... 2
.((((((....(((...)))..)))))).... 2
.((((((...)).))))............... 2
.((((((...))))))....((....)).... 2
.((((((...))))))..(((.....)))... 2
.((((((...((.......))...)))))).. 2
.((((((...((....))...))))))..... 2
.((((((...(((....)))....))).))). 2
.((((((...(((....)))...))).))).. 2
.((((((...(((...)))..))))))..... 2
.((((((..(.........)..)))))).... 2
.((((((..(.....)..))))))........ 2
.((((((..(....)..))))))......... 2
.((((((..((.....))..))))))...... 2
.((((((..((...))..))))))........ 2
.((((((..(((...........))))))))) 2
.((((((..(((.........)))..)))))) 2
.((((((..(((.......))))))))).... 2
.((((((..(((......)))...)))))).. 2
.((((((..(((.....)))..)).))))... 2
.((((((..((((.....)))).))))))... 2
.((((((..((((...))))..)))))).... 2
.((((((.(.............).)))))).. 2
.((((((.((........))))))))...... 2
.((((((.((.......))))))))....... 2
.((((((.((.....))..))))))....... 2
.((((((.((.....))))))))......... 2
.((((((.((....)).)))).))........ 2
.((((((.((...))))))))........... 2
.((((((.((.((......)).)).)))))). 2
.((((((.(((........))))))))).... 2
.((((((.(((.......)))))))))..... 2
.((((((.(((.....)))..))))))..... 2
.((((((.(((.....)))))))))....... 2
.((((((.((((........))))..)))))) 2
.((((((.((((.....))))...)))))).. 2
.((((((.((((....))))...))))))... 2
.((((((.((((....)))).))))))..... 2
.((((((.((((....))))))))))...... 2
.(((((((...............)).))))). 2
.(((((((..............))).)))).. 2
.(((((((..............)))).))).. 2
.(((((((..........)))).)))...... 2
.(((((((........))))....)))..... 2
.(((((((........)))).)))........ 2
.(((((((.......)).)))))......... 2
.(((((((.......)))).)))......... 2
.(((((((.......))))).))......... 2
.(((((((......))...)))))........ 2
.(((((((......))..)))))......... 2
.(((((((......)))..))))......... 2
.(((((((.....))).....))))....... 2
.(((((((.....))).))))........... 2
.(((((((.....))))...)))......... 2
.(((((((....)))...)))).......... 2
.(((((((....))))).))............ 2
.(((((((....((......))..))))))). 2
.(((((((....((....))...))))))).. 2
.(((((((...)))..))))............ 2
.(((((((...))))...)))........... 2
.(((((((...))))..)))............ 2
.(((((((...((.......)).))))))).. 2
.(((((((...(((...)))...))))))).. 2
.(((((((..(..........)..))).)))) 2
.(((((((..((.....))..).))))))... 2
.(((((((..((.....)).)))))))..... 2
.(((((((..((...))..))))..))).... 2
.(((((((..(((...)))...)))))))... 2
.(((((((..((((....))))..))))))). 2
.(((((((..(((((...)))))..))))))) 2
.(((((((.(......))))))))........ 2
.(((((((.(.....).))))..)))...... 2
.(((((((.((..........)).))))))). 2
.(((((((.((........)).).)))))).. 2
.(((((((.((......)).)).))))).... 2
.(((((((.((......)).)))....)))). 2
.(((((((.((......)).)))))))..... 2
.(((((((.((.....))...))))))).... 2
.(((((((.((.....)))))))))....... 2
.(((((((.((....))..)))))))...... 2
.(((((((.((....)).)))))))....... 2
.(((((((.((....)))))))))........ 2
.(((((((.(((.........))).))))))) 2
.(((((((.(((....))))))))))...... 2
.(((((((.((((.....)))).))).)))). 2
.(((((((.(((((......)))))))))))) 2
.((((((((..............)))))))). 2
.((((((((...........))).)))))... 2
.((((((((...........))))..)))).. 2
.((((((((...........))))).)))... 2
.((((((((........))))....))))... 2
.((((((((.......)))).....))))... 2
.((((((((.......))))).)))....... 2
.((((((((.......)))))).))....... 2
.((((((((......))).)))))........ 2
.((((((((......)))).))))........ 2
.((((((((.....)).))))))......... 2
.((((((((.....)))).........)))). 2
.((((((((.....))))).)))......... 2
.((((((((....)))...)))))........ 2
.((((((((....))))...))))........ 2
.((((((((....))))..))))......... 2
.((((((((....)))))......)))..... 2
.((((((((....))))).))).......... 2
.((((((((....)))))).)).......... 2
.((((((((...)))))).))........... 2
.((((((((..(.....)..)))))))).... 2
.((((((((.(......)))))))))...... 2
.((((((((.(.....).))))))))...... 2
.((((((((.((.......)).)))))))).. 2
.(((((((((...........))))))))).. 2
.(((((((((..........)))))).))).. 2
.(((((((((.........)).)))))))... 2
.(((((((((.........)))).)))))... 2
.(((((((((.........))))).))))... 2
.(((((((((........))).)))))).... 2
.(((((((((........))))...))))).. 2
.(((((((((........)))))..))))... 2
.(((((((((.......))).))))))..... 2
.(((((((((.......)))))..)))).... 2
.(((((((((......))...))))))).... 2
.(((((((((......)).)))))))...... 2
.(((((((((......))))..)))))..... 2
.(((((((((......))))))..)))..... 2
.(((((((((.....)).)))))))....... 2
.(((((((((.....)))))...))))..... 2
.(((((((((....)))..))))))....... 2
.(((((((((....))))..)))))....... 2
.(((((((((....)))))..))))....... 2
.(((((((((....))))))..)))....... 2
.(((((((((....)))))).)))........ 2
.(((((((((....))))))).))........ 2
.(((((((((...)))........)))))).. 2
.(((((((((...))))....)))))...... 2
.(((((((((...))))))....)))...... 2
.(((((((((.((....)))).)))))))... 2
.((((((((((........)).)))))))).. 2
.((((((((((.......))))).)))))... 2
.((((((((((......)).)))).))))... 2
.((((((((((......))).)))).)))... 2
.((((((((((......))).))))))).... 2
.((((((((((......)))))))..)))... 2
.((((((((((.....)))))..))))).... 2
.((((((((((....)))...))).))))... 2
.((((((((((....)))).......)))))) 2
.((((((((((....)))).))))))...... 2
.((((((((((....))))).)))))...... 2
.((((((((((....)))))))..)))..... 2
.((((((((((...)))..)))))))...... 2
.((((((((((...)))))..)).)))..... 2
.((((((((((...))))).)))))....... 2
.(((((((((((........)))).))))))) 2
.(((((((((((.......))))))).)))). 2
.(((((((((((......))))..))).)))) 2
.(((((((((((...)))))))))))...... 2
.((((((((((((.......)))))))))))) 2
(..(((........)))..)............ 2
(..((((.....))))..)............. 2
(..(((((...)))))..)............. 2
(..((((((.......))))))..)....... 2
(..(((((((...........)))))))..). 2
(.((.((....)).)))............... 2
(.(((....))).).................. 2
(.(((....))))................... 2
(.(((...((((......))))...))).).. 2
(.(((..(((.......)))..))).)..... 2
(.(((..((((........)))).))).)... 2
(.(((.((........)))))).......... 2
(.(((.(((......)))))).)......... 2
(.((((...................)))).). 2
(.((((............)))).)........ 2
(.((((..........)))).).......... 2
(.((((...))))).................. 2
(.((((...((.....))....)))).).... 2
(.((((...(((......)))....)))).). 2
(.((((.((...........)).)))).)... 2
(.(((((................))))).).. 2
(.(((((....))))).).............. 2
(.(((((....))))))............... 2
(.(((((.(........).))))).)...... 2
(.((((((............)))))).).... 2
(.((((((........)))))).)........ 2
(.((((((.......)))))).)......... 2
(.((((((......)))))))........... 2
(.((((((....)))))))............. 2
(.((((((...))))))).............. 2
(.(((((((........))))))).)...... 2
(.(((((((......)))..)))).)...... 2
(.(((((((......))))))).)........ 2
(.(((((((....))))))).).......... 2
(.(((((((...))))))).)........... 2
((....................))........ 2
((...........))................. 2
((..........)).................. 2
((........)).........(((....))). 2
((........))....(((((.....))))). 2
((........))...((((...))))...... 2
((........)).((((...))))........ 2
((........)).(((((.........))))) 2
((........))(((((........))))).. 2
((......))........(((((....))))) 2
((......)).....(((((....)))))... 2
((......)).....((((((....)))))). 2
((......))..(((........)))...... 2
((......(((........))).......)). 2
((......(((((......)))))....)).. 2
((......(((((....)))))......)).. 2
((.....))........(((........))). 2
((.....(((.......))).....))..... 2
((.....(((....)))....))......... 2
((.....((((....)))).....))...... 2
((.....((((((......))))))..))... 2
((....))...........((((...)))).. 2
((....))..........(((((....))))) 2
((....)).......(((......)))..... 2
((....)).......((((......))))... 2
((....)).....(((((......)))))... 2
((....)).....((((((.......)))))) 2
((....))....((((...........)))). 2
((....))....(((((........))))).. 2
((....))....(((((....)))))...... 2
((....))...(((....)))........... 2
((....))...((((......))))....... 2
((....))..((.(((((....))))).)).. 2
((....))..(((((((((...))))))))). 2
((....)).(((((....)))))......... 2
((....((.(((...))).))...))...... 2
((....(((....))).....))......... 2
((....(((....)))...))........... 2
((....((((......)).))....))..... 2
((....(((((........)))))....)).. 2
((....(((((.....)))))....))..... 2
((...((....))...)).............. 2
((...((.((((........))))))...)). 2
((...(((........)))...))........ 2
((...(((......)))..))........... 2
((...(((....)))...))............ 2
((...(((....))).)).............. 2
((...(((.((..........)).))).)).. 2
((...(((.((....)).)))....))..... 2
((...(((.(((((...))))))))...)).. 2
((...((((.............))))..)).. 2
((...((((........)))).))........ 2
((...((((.......))))......)).... 2
((...((((.......))))...))....... 2
((...((((.......))))..))........ 2
((...((((......))))....))....... 2
((...((((.....))))....))........ 2
((...(((((...........)))))...)). 2
((...(((((........)))))...)).... 2
((...(((((.....)))))...))....... 2
((...(((((....)))))...))........ 2
((...(((((....)))))..))......... 2
((...((((((........)))).))...)). 2
((...((((((........))))))...)).. 2
((..(..((((......))))..)..)).... 2
((..(.((((...)))).)..))......... 2
((..((..((((....))))..))..)).... 2
((..((.(((.....))).))..))....... 2
((..((.(((.(((...))).))).))..)). 2
((..((.(((((....)))))))..))..... 2
((..(((...............)))..))... 2
((..(((..............)))..)).... 2
((..(((...........)))...))...... 2
((..(((...........)))..))....... 2
((..(((..........)))..))........ 2
((..(((........))).))........... 2
((..(((......))).))............. 2
((..(((.((....)).)))..))........ 2
((..(((.(((......))).)))...))... 2
((..(((.(((.....))).)))..))..... 2
((..(((.(((....))).)))..))...... 2
((..((((................))))..)) 2
((..((((............))))..)).... 2
((..((((.........))))..))....... 2
((..((((.......))))...))........ 2
((..((((......))))..)).......... 2
((..((((......)))).))........... 2
((..((((...))))..))............. 2
((..((((.((........)).))))..)).. 2
((..((((.((.......)).))))..))... 2
((..((((.(((.......))).))))..)). 2
((..(((((...........)))))..))... 2
((..(((((..........)))))...))... 2
((..(((((.........)))))..))..... 2
((..(((((......)).)))..))....... 2
((..(((((...)))))..))........... 2
((..((((((.......)))))).))...... 2
((..((((((....))))))..))........ 2
((..(((((((.......)))).)))..)).. 2
((.(........)))................. 2
((.(.(.....).).))............... 2
((.(.(((.........))).).))....... 2
((.(.(((......))).).)).......... 2
((.(.(((....))).).))............ 2
((.(.((((...)))).).))........... 2
((.(.(((((....))))).).))........ 2
((.((...............)).))....... 2
((.((..............)).))........ 2
((.((.....)))).................. 2
((.((.....(((...))).....)).))... 2
((.((....)).))..((((....)))).... 2
((.((..(((((......))))).)).))... 2
((.((.(.((........)).).)).)).... 2
((.((.((........)).)).))........ 2
((.((.((........)))).))......... 2
((.((.((.....)).)).))........... 2
((.((.(((...........))).)))).... 2
((.((.(((......)))..)).))....... 2
((.((.(((...))).)).))........... 2
((.((.((((........)))).)).)).... 2
((.((.((((.......)))))).))...... 2
((.((.((((.....)))).)).))....... 2
((.((.(((((......))))).)).)).... 2
((.((.(((((....))))).)).))...... 2
((.(((...............))).))..... 2
((.(((...........))))).......... 2
((.(((..........))).)).......... 2
((.(((.........)))))............ 2
((.(((........))).)).((......)). 2
((.(((........)))))............. 2
((.(((.......))))).............. 2
((.(((......)))..))............. 2
((.(((.....)))))................ 2
((.(((.....)))))(((((...)))))... 2
((.(((...))))).................. 2
((.(((...(((...)))....))).)).... 2
((.(((...(((...))).))).))....... 2
((.(((..(........)..))).))...... 2
((.(((..(.....)..))).))......... 2
((.(((..(((....))).))).))....... 2
((.(((..(((...)))...))).))...... 2
((.(((..(((...)))..))).))....... 2
((.(((..((((......))))))).)).... 2
((.(((..((((((...)))).))..))).)) 2
((.(((.(.........).))).))....... 2
((.(((.((........)).)))))....... 2
((.(((.((......))))).))......... 2
((.(((.((....)).))).)).......... 2
((.(((.(((.........))).))).))... 2
((.(((.(((........)))))).))..... 2
((.(((.(((.......))))))))....... 2
((.(((.((((......)))).))).)).... 2
((.(((.((((....)))).)))))....... 2
((.((((..................)))))). 2
((.((((................)))).)).. 2
((.((((...............)))).))... 2
((.((((.............)))).))..... 2
((.((((.........)))))).......... 2
((.((((........))))..))......... 2
((.((((.....))))...))........... 2
((.((((....)).)).))............. 2
((.((((..((((((...)))))))))).)). 2
((.((((.(........))))).))....... 2
((.((((.((......)).).))).))..... 2
((.((((.((....))..))))))........ 2
((.((((.(((((....)))))..)))).)). 2
((.(((((.................))))))) 2
((.(((((.......))).)).))........ 2
((.(((((.......)))).).))........ 2
((.(((((.......))))))).......... 2
((.(((((.(((.....))).))))).))... 2
((.((((((.............)))))).)). 2
((.((((((.........))))))))...... 2
((.((((((........)).)))).))..... 2
((.((((((......)).)))).))....... 2
((.((((((......)))).)).))....... 2
((.((((((......))))))..))....... 2
((.((((((.....)).))))))......... 2
((.((((((.....))))).).))........ 2
((.((((((.....))))))..))........ 2
((.((((((.....)))))).))......... 2
((.((((((.....)))))))).......... 2
((.((((((...))).))).)).......... 2
((.((((((.((....)).)))))).)).... 2
((.(((((((........))))).)).))... 2
((.(((((((........))))))).)).... 2
((.(((((((.......))))))).))..... 2
((.(((((((......))))))).))...... 2
((.(((((((......)))))))))....... 2
((.(((((((...)))))..)).))....... 2
((.(((((((...))))))).))......... 2
((.((((((((.......)))))))).))... 2
((.((((((((....)))))))).))...... 2
((.(((((((((.....))))))))))).... 2
(((.........................))). 2
(((............)))((((.....)))). 2
(((...........)))(((....)))..... 2
(((..........(((((...)))))..))). 2
(((.........)))...((((....)))).. 2
(((.........((((....)))))))..... 2
(((........))).......(((....))). 2
(((........)))......((((....)))) 2
(((........)))....(((.....)))... 2
(((........)))....(((((...))))). 2
(((........)))...(((........))). 2
(((........)))..((((.....))))... 2
(((........)))..((((....)))).... 2
(((........))).(((......)))..... 2
(((........))).(((....)))....... 2
(((........))).((((......))))... 2
(((........))).(((((......))))). 2
(((........)))((......))........ 2
(((........)))(((........))).... 2
(((........)))((((....))))...... 2
(((........)))(((((....))))).... 2
(((........(((...)))........))). 2
(((.......))).....(((((....))))) 2
(((.......)))....(((........))). 2
(((.......)))....((((.......)))) 2
(((.......))).(((((.......))))). 2
(((.......)))((((..........)))). 2
(((.......)))(((((........))))). 2
(((.......)))(((((......)))))... 2
(((.......)))(((((....)))))..... 2
(((.......)))((((((.....)))))).. 2
(((.......)))((((((...)))))).... 2
(((......)))........(((.....))). 2
(((......))).......(((......))). 2
(((......)))......(((........))) 2
(((......)))......((((....)))).. 2
(((......))).....((((....))))... 2
(((......))).....((((((...)))))) 2
(((......)))....((((.......)))). 2
(((......)))....((((......)))).. 2
(((......)))...(((......)))..... 2
(((......)))...((((......))))... 2
(((......)))...((((...))))...... 2
(((......)))...(((((.......))))) 2
(((......)))..((((.....))))..... 2
(((......)))..(((((....))))).... 2
(((......))).((((......))))..... 2
(((......))).((((....))))....... 2
(((......))).((((...))))........ 2
(((......))).(((((........))))). 2
(((......)))(((.....)))......... 2
(((......)))(((.((....)).))).... 2
(((......)))((((...........)))). 2
(((......)))((((.........))))... 2
(((......)))((((((........)))))) 2
(((......)))((((((.......)))))). 2
(((......)))(((((((......))))))) 2
(((......((....))......)))...... 2
(((......(((.....))).......))).. 2
(((......(((.....)))......)))... 2
(((......(((....))).......)))... 2
(((......((((........))))...))). 2
(((......((((((....))))))))).... 2
(((......((((((...)))))).....))) 2
(((.....)))...........(((....))) 2
(((.....))).........(((....))).. 2
(((.....))).........((((....)))) 2
(((.....)))........(((.......))) 2
(((.....))).......(((......))).. 2
(((.....))).......((((.....)))). 2
(((.....)))......(((((...))))).. 2
(((.....))).....(((((.....))))). 2
(((.....)))....(((((.....))))).. 2
(((.....)))...(((........))).... 2
(((.....)))...((((((.....)))))). 2
(((.....)))..((((...))))........ 2
(((.....))).(((((((.....))))))). 2
(((.....))).(((((((....))))))).. 2
(((.....)))((((....))))......... 2
(((.....)))((((...)))).......... 2
(((.....)))((((((...))))))...... 2
(((.....((....))......)))....... 2
(((.....(((..........))).....))) 2
(((.....(((......)))......)))... 2
(((.....((((........))))....))). 2
(((.....((((.......))))...)))... 2
(((.....((((......))))....)))... 2
(((.....((((....))))...)))...... 2
(((.....((((....)))))))......... 2
(((.....((((...))))......))).... 2
(((.....(((((......)))))..)))... 2
(((.....(((((....))))).....))).. 2
(((.....(((((....)))))....)))... 2
(((....)))...........(((...))).. 2
(((....))).........((((....)))). 2
(((....)))........(((.....)))... 2
(((....)))........((((.....)))). 2
(((....)))........((((....)))).. 2
(((....)))........(((((....))))) 2
(((....))).......(((((....))))). 2
(((....)))......(((.......)))... 2
(((....)))......((((.....))))... 2
(((....))).....(((....)))....... 2
(((....))).....((((.......)))).. 2
(((....))).....((((......))))... 2
(((....))).....(((((((...))))))) 2
(((....)))....((((.....))))..... 2
(((....)))....(((((........))))) 2
(((....)))....(((((......))))).. 2
(((....)))....(((((.....)))))... 2
(((....)))...((((((....))))))... 2
(((....)))..(((........)))...... 2
(((....)))..(((.((....)).))).... 2
(((....)))..(((.((((....))))))). 2
(((....)))..((((.......))))..... 2
(((....)))..((((......))))...... 2
(((....)))..((((....))))........ 2
(((....)))..(((((..........))))) 2
(((....)))..(((((...)))))....... 2
(((....))).((........))......... 2
(((....))).(((.........)))...... 2
(((....))).(((((....)))))....... 2
(((....))).((((((........)))))). 2
(((....)))((......))............ 2
(((....)))((.(((.......))).))... 2
(((....)))(((.......)))......... 2
(((....)))((((............)))).. 2
(((....)))((((......))))........ 2
(((....)))((((..((.....))..)))). 2
(((....)))(((((....)))))........ 2
(((....)))((((((......)))))).... 2
(((....(.(((((...))))).)..)))... 2
(((....((........)).....)))..... 2
(((....((........))..)))........ 2
(((....((.....))....)))......... 2
(((....((....))......)))........ 2
(((....(((...........)))...))).. 2
(((....(((.......)))....)))..... 2
(((....(((......)))......))).... 2
(((....(((.....))).....)))...... 2
(((....(((.....)))...)))........ 2
(((....(((....)))....)))........ 2
(((....(((...)))....)))......... 2
(((....(((.(((....))).)))...))). 2
(((....((((........))))...)))... 2
(((....((((........))))..))).... 2
(((....((((........)))))))...... 2
(((....((((.......)))).)))...... 2
(((....((((.....))))...)))...... 2
(((....((((.....)))))))......... 2
(((....((((....))))......))).... 2
(((....((((....))))...)))....... 2
(((....((((...))))....)))....... 2
(((....(((((......)))))...)))... 2
(((....(((((....))))))))........ 2
(((....(((((...)))))....)))..... 2
(((....((((((....)))))))))...... 2
(((...))).....(((((....))))).... 2
(((...)))..(((((.....)))))...... 2
(((...)))..(((((...)))))........ 2
(((...))).(((((......)))))...... 2
(((...((......))...))).......... 2
(((...((....))...)))............ 2
(((...((.((........)).))...))).. 2
(((...((.((......)).))....)))... 2
(((...((.((.....)).))...)))..... 2
(((...((.(((....))).))...))).... 2
(((...(((..............)))..))). 2
(((...(((..............))))))... 2
(((...(((.............)))...))). 2
(((...(((.............))).)))... 2
(((...(((............)))....))). 2
(((...(((..........)))..)))..... 2
(((...(((........))).....))).... 2
(((...(((........)))....)))..... 2
(((...(((........)))..)))....... 2
(((...(((......)))....)))....... 2
(((...(((.....))))))............ 2
(((...(((....)))....)))......... 2
(((...(((....)))..)))........... 2
(((...(((....))).)))............ 2
(((...(((....))))))............. 2
(((...(((.((....)).)))...))).... 2
(((...((((..........)))).))).... 2
(((...((((.........))))....))).. 2
(((...((((.........))))...)))... 2
(((...((((........))))...))).... 2
(((...((((........)))).)))...... 2
(((...((((.......)))).)))....... 2
(((...((((.....))))....)))...... 2
(((...((((...)))).)))........... 2
(((...((((.(((....))).)))).))).. 2
(((...(((((.......)))))....))).. 2
(((...(((((......)))))...))).... 2
(((...(((((......))))))))....... 2
(((...(((((.....)))))...)))..... 2
(((...(((((....)))))........))). 2
(((...(((((....)))))....)))..... 2
(((...(((((...))))).)))......... 2
(((...((((((.....)))))).)))..... 2
(((...((((((...)).)))).)))...... 2
(((...(((((((...)))))))...)))... 2
(((..(.....)..)))............... 2
(((..(....)..)))................ 2
(((..(....)..)))....((((....)))) 2
(((..(.(........).)..)))........ 2
(((..(.(((........))).)..))).... 2
(((..(.((((........)))))..)))... 2
(((..((............)).)))....... 2
(((..((...........)).)))........ 2
(((..((..........))..)))........ 2
(((..((.........))..)))......... 2
(((..((........)))))............ 2
(((..((......))..)))(((....))).. 2
(((..((......)).))).(((....))).. 2
(((..((..((..........))..))..))) 2
(((..((.(.......).))..)))....... 2
(((..((.((........)).))..))).... 2
(((..((.(((.....))).))..)))..... 2
(((..((.(((....))).))..)))...... 2
(((..((.(((....))).)).)))....... 2
(((..(((..............))).)))... 2
(((..(((............)))..))).... 2
(((..(((............))))))...... 2
(((..(((........))).)))......... 2
(((..(((.....)))...))).......... 2
(((..(((.....))))))............. 2
(((..(((....))).)))............. 2
(((..(((...))))))............... 2
(((..(((..(((....)))..)))..))).. 2
(((..(((..(((....)))..))).)))... 2
(((..(((.(.......).))).)))...... 2
(((..(((.((..........)))))..))). 2
(((..(((.((........)).)))..))).. 2
(((..(((.((........)))))..)))... 2
(((..(((.((.......)).)))..)))... 2
(((..(((.((((.....)))))))..))).. 2
(((..((((.............))))..))). 2
(((..((((............))))..))).. 2
(((..((((..........))))..))).... 2
(((..((((..........)))))))...... 2
(((..((((.......)))).)))........ 2
(((..((((.....)))).))).......... 2
(((..((((..((....))...))))..))). 2
(((..((((.((......)).))))...))). 2
(((..((((.(((....))).))))..))).. 2
(((..(((((.........)))))....))). 2
(((..(((((.........)))))..)))... 2
(((..(((((........)))))...)))... 2
(((..(((((.......)))).)..))).... 2
(((..(((((.......)))))..)))..... 2
(((..(((((.......))))).)))...... 2
(((..(((((.......))))))))....... 2
(((..(((((......)))))...)))..... 2
(((..(((((......))))).)))....... 2
(((..(((((...))))).))).......... 2
(((..(((((...))))))))........... 2
(((..(((((.((...)).)))))..)))... 2
(((..((((((........)))))).)))... 2
(((..((((((.....))).)))...)))... 2
(((..((((((....))))))..)))...... 2
(((..((((((...))))).)..)))...... 2
(((..((((((...))))))...)))...... 2
(((..(((((((.......))))))))))... 2
(((..(((((((...)))))))..)))..... 2
(((..(((((((...))))))).)))...... 2
(((.(.............).)))......... 2
(((.(..........).)))............ 2
(((.(......).)))................ 2
(((.(..(((....)))..).)))........ 2
(((.(..((((((...)))))).).))).... 2
(((.(.((......)).))))........... 2
(((.(.(((........))).).)))...... 2
(((.(.(((...))).).)))........... 2
(((.(.((((...)))).).)))......... 2
(((.((...................))))).. 2
(((.((................)).))).... 2
(((.((.............)).)))....... 2
(((.((............))...)))...... 2
(((.((...........)).)))......... 2
(((.((.....)))))................ 2
(((.((....))..)))............... 2
(((.((....)).)))....((((....)))) 2
(((.((...((((.......))))...))))) 2
(((.((..((......))..)).)))...... 2
(((.((..(((......)))..))..)))... 2
(((.((..(((.....)))....)).)))... 2
(((.((..(((....))).)).)))....... 2
(((.((.(........).)).)))........ 2
(((.((.(......).)).))).......... 2
(((.((.((.......)).)).)))....... 2
(((.((.((......)).)).)))........ 2
(((.((.((...)).)).)))........... 2
(((.((.(((.......))).)).)))..... 2
(((.((.(((.....))).)).)))....... 2
(((.((.((((........)))).)).))).. 2
(((.((.((((....))))...)).))).... 2
(((.((.((((....))))..)).)))..... 2
(((.((.((((....)))).)).)))...... 2
(((.((.((((...)))).)))))........ 2
(((.(((..................)))))). 2
(((.(((......).)).)))........... 2
(((.(((......)))...))).......... 2
(((.(((......))).))).(((....))). 2
(((.(((....).)).)))............. 2
(((.(((....)))...)))............ 2
(((.(((....)))..)))............. 2
(((.(((...)))))).((((....))))... 2
(((.(((...))))))((((........)))) 2
(((.(((...((.......)).))).)))... 2
(((.(((...((....))...))).))).... 2
(((.(((...(((......)))..))).))). 2
(((.(((.((.......)).))).)))..... 2
(((.(((.((......)).))).)))...... 2
(((.(((.((.....)).))))))........ 2
(((.(((.(((......))).))).))).... 2
(((.(((.(((.....))).))).)))..... 2
(((.(((.(((...))))))..)))....... 2
(((.((((.............))))))).... 2
(((.((((............)))))))..... 2
(((.((((..........)))).)))...... 2
(((.((((.........))))...)))..... 2
(((.((((.........)))))))........ 2
(((.((((......))))..)))......... 2
(((.((((......)))))))........... 2
(((.((((....))))..)))........... 2
(((.((((...))))..)))............ 2
(((.((((...(((.....)))..)))).))) 2
(((.((((.(........).)))))))..... 2
(((.((((.(....).)))).)))........ 2
(((.((((.((......)))))).)))..... 2
(((.((((.((......)))))))))...... 2
(((.(((((............))))).))).. 2
(((.(((((..........)))))...))).. 2
(((.(((((..........))))))))..... 2
(((.(((((.........))).)).))).... 2
(((.(((((.........))))).....))). 2
(((.(((((........))).)).)))..... 2
(((.(((((........)))))..)))..... 2
(((.(((((......))).)).)))....... 2
(((.(((((....)))))..)))......... 2
(((.(((((...)))))...)))......... 2
(((.((((((............))))))))). 2
(((.((((((..........)))))).))).. 2
(((.((((((.........)))))).)))... 2
(((.((((((.....))))))..)))...... 2
(((.((((((....)))).)).)))....... 2
(((.((((((...))))))...)))....... 2
(((.(((((((..........))))))).))) 2
(((.(((((((........))))..)))))). 2
(((.(((((((....)))....)))).))).. 2
(((.(((((((...)))).))).)))...... 2
(((.((((((((......))))).))).))). 2
(((.((((((((.....)))))))).)))... 2
((((..........))))...(((.....))) 2
((((..........))))((((....)))).. 2
((((..........((((....)))))))).. 2
((((.........)))).((((....)))).. 2
((((........).)))............... 2
((((........))))....(((....))).. 2
((((........))))....(((...)))... 2
((((........))))....((((....)))) 2
((((........))))...((((.....)))) 2
((((........))))..((........)).. 2
((((........))))..((((......)))) 2
((((........)))).(((........))). 2
((((........)))).(((.....))).... 2
((((........)))).(((....)))..... 2
((((........)))).((((......)))). 2
((((........)))).((((....))))... 2
((((........))))(((.......)))... 2
((((........))))(((......))).... 2
((((........))))(((.....)))..... 2
((((........))))((((.......)))). 2
((((........))))((((......)))).. 2
((((........))))((((.....))))... 2
((((........))))(((((......))))) 2
((((........))))(((((.....))))). 2
((((........))))(((((....))))).. 2
((((........((((...))))))))..... 2
((((.......).)))................ 2
((((.......))))........((....)). 2
((((.......))))......(((....))). 2
((((.......))))....(((.....))).. 2
((((.......))))...(((......))).. 2
((((.......))))...(((.....)))... 2
((((.......))))...(((((....))))) 2
((((.......))))..((((....))))... 2
((((.......)))).(((((....))))).. 2
((((.......))))(((....)))....... 2
((((.......))))(((((......))))). 2
((((.......))))(((((.....))))).. 2
((((.......((((....))))))))..... 2
((((......).)))................. 2
((((......))))........(((....))) 2
((((......))))......((((...)))). 2
((((......)))).....(((......))). 2
((((......))))....(((....))).... 2
((((......))))....((((....)))).. 2
((((......))))...(((.....))).... 2
((((......))))...(((....)))..... 2
((((......))))...((((....))))... 2
((((......))))..(((.........))). 2
((((......))))..(((........))).. 2
((((......))))..((((....)))).... 2
((((......))))..((((...))))..... 2
((((......)))).((....))......... 2
((((......))))(((.((....)).))).. 2
((((......))))((((....))))...... 2
((((......))))(((((......))))).. 2
((((......))))(((((...)))))..... 2
((((......((......))......)))).. 2
((((......((......)).....))))... 2
((((......((....))......)))).... 2
((((......(((......))).....)))). 2
((((......(((.....))).....)))).. 2
((((......(((....)))......)))).. 2
((((......((((....))))))))...... 2
((((.....)).)).................. 2
((((.....)))).........(((....))) 2
((((.....))))........(((....))). 2
((((.....))))........((((...)))) 2
((((.....))))......(((....)))... 2
((((.....))))......((((.....)))) 2
((((.....)))).....((........)).. 2
((((.....)))).....((.......))... 2
((((.....)))).....((((.....)))). 2
((((.....))))....(((.....))).... 2
((((.....))))....(((....)))..... 2
((((.....))))....((((.......)))) 2
((((.....))))....((((....))))... 2
((((.....))))....(((((.....))))) 2
((((.....))))..(((.........))).. 2
((((.....))))..(((((......))))). 2
((((.....))))..(((((.....))))).. 2
((((.....))))((......))......... 2
((((.....))))(((....)))......... 2
((((.....))))((((........))))... 2
((((.....))))((((((....))))))... 2
((((.....((.......)).....))))... 2
((((.....((......)).....)))).... 2
((((.....(((.......)))...))))... 2
((((.....(((......))).....)))).. 2
((((.....(((....)))......))))... 2
((((.....(((....)))..))))....... 2
((((.....(((....))).))))........ 2
((((.....(((...)))....))))...... 2
((((.....((((........))))..)))). 2
((((.....((((.......))))...)))). 2
((((.....((((.....)))).....)))). 2
((((.....((((.....))))....)))).. 2
((((....).))).((((((....)))))).. 2
((((....)).))................... 2
((((....))))........(((......))) 2
((((....))))........((((....)))) 2
((((....)))).......(((......))). 2
((((....)))).......((((....)))). 2
((((....)))).....(((....)))..... 2
((((....)))).....((((.....)))).. 2
((((....)))).....(((((...))))).. 2
((((....)))).....((((((...)))))) 2
((((....))))....((((........)))) 2
((((....))))....((((.......)))). 2
((((....))))....(((((....))))).. 2
((((....))))...((((.........)))) 2
((((....))))...((((.......)))).. 2
((((....))))...((((.....)))).... 2
((((....))))...(((((....)))))... 2
((((....))))..(((........))).... 2
((((....))))..(((.......)))..... 2
((((....))))..((((..........)))) 2
((((....))))..((((......)))).... 2
((((....))))..((((....))))...... 2
((((....))))..((((...))))....... 2
((((....)))).(((............))). 2
((((....)))).((((.....))))...... 2
((((....)))).(((((.........))))) 2
((((....)))).(((((......)))))... 2
((((....)))).(((((....)))))..... 2
((((....))))(((......)))........ 2
((((....))))(((..(((...)))..))). 2
((((....))))((((..........)))).. 2
((((....))))((((......))))...... 2
((((....))))((((.....))))....... 2
((((....))))((((..((...))..)))). 2
((((....))))(((((.........))))). 2
((((....))))(((((.....)))))..... 2
((((....))))((((((........)))))) 2
((((....))))((((((.....))))))... 2
((((....))))((((((....)))))).... 2
((((....))))(((((((...)))))))... 2
((((....((..........))....)))).. 2
((((....((........))...))))..... 2
((((....((.......))....))))..... 2
((((....((......))..))))........ 2
((((....((......)))))).......... 2
((((....((.....))...))))........ 2
((((....(((.......)))....))))... 2
((((....(((.......)))..))))..... 2
((((....(((.....))).....)))).... 2
((((....(((.....)))....))))..... 2
((((....(((.....)))...))))...... 2
((((....(((.....)))..))))....... 2
((((....(((....)))......)))).... 2
((((....(((....))).....))))..... 2
((((....(((...)))....))))....... 2
((((....((((...........)))))))). 2
((((....((((......)))).....)))). 2
((((....((((......))))...))))... 2
((((....((((...)))).....)))).... 2
((((....((((...))))....))))..... 2
((((....(((((.........))))))))). 2
((((....(((((.....))))).....)))) 2
((((....(((((....))))).....)))). 2
((((....(((((...))))).....)))).. 2
((((....(((((...))))).))))...... 2
((((...))))..........(((....))). 2
((((...))))......(((((.....))))) 2
((((...)))).....((((......)))).. 2
((((...)))).....((((.....))))... 2
((((...))))...(((.((....)).))).. 2
((((...))))..(((.....)))........ 2
((((...))))..((((.....))))...... 2
((((...))))..((((((....))))))... 2
((((...)))).(((....))).......... 2
((((...)))).((((.......))))..... 2
((((...)))).(((((.........))))). 2
((((...))))(((....)))........... 2
((((...))))(((((...)))))........ 2
((((...(.....)...))))........... 2
((((...(.((......)).)...)))).... 2
((((...((.......))...))))....... 2
((((...((.....))...))))......... 2
((((...((....)).))))............ 2
((((...((.((.......)).))...)))). 2
((((...(((.........)))..)))).... 2
((((...(((........)))..))))..... 2
((((...(((.......)))..))))...... 2
((((...(((......)))....))))..... 2
((((...(((.....))).))))......... 2
((((...(((...)))...))))......... 2
((((...((((..........))))..)))). 2
((((...((((.........))))....)))) 2
((((...((((........)))).)))).... 2
((((...((((.......))))....)))).. 2
((((...((((.......))))...))))... 2
((((...((((.......))))))))...... 2
((((...((((......))))....))))... 2
((((...((((......))))))))....... 2
((((...((((.....)))).))))....... 2
((((...((((....))))......))))... 2
((((...((((....))))....))))..... 2
((((...((((.((....))))))...)))). 2
((((...(((((......)))))..))))... 2
((((...(((((.....)))))....)))).. 2
((((...(((((.....)))))...))))... 2
((((...(((((.....)))))..)))).... 2
((((...(((((...)))))....)))).... 2
((((...(((((...)))))..))))...... 2
((((..(................)..)))).. 2
((((..((.......)).)))).......... 2
((((..((......)).))))........... 2
((((..((......))))))............ 2
((((..((.....))...)))).......... 2
((((..((...))...))))............ 2
((((..(((..............)))..)))) 2
((((..(((.............)))))))... 2
((((..(((.........)))....))))... 2
((((..(((.........)))))))....... 2
((((..(((......)))...))))....... 2
((((..(((.....)))...))))........ 2
((((..(((.....))).)))).......... 2
((((..(((....)))))))............ 2
((((..(((...)))))))............. 2
((((..(((...(.....)...))).)))).. 2
((((..(((.((....)).)))..)))).... 2
((((..((((.........)))).)))).... 2
((((..((((........))))..)))).... 2
((((..((((.......)))).))))...... 2
((((..((((.......))))))))....... 2
((((..((((......)))).....))))... 2
((((..((((.....))))....))))..... 2
((((..((((.....))))..))))....... 2
((((..((((...)))).)))).......... 2
((((..((((.((....)).)))).))))... 2
((((..(((((.......)))))....)))). 2
((((..(((((.......)))))...)))).. 2
((((..(((((.......)))))))))..... 2
((((..(((((....)))))...))))..... 2
((((..(((((....)))))..))))...... 2
((((..(((((...))))).))))........ 2
((((..((((((...)))))).....)))).. 2
((((.(..................).)))).. 2
((((.(..............).))))...... 2
((((.(.............).))))....... 2
((((.(...........).))))......... 2
((((.(..........).)))).......... 2
((((.(.......))))).............. 2
((((.(...((((.......))))...))))) 2
((((.(.((.......)).).))))....... 2
((((.(.((......)).).))))........ 2
((((.(.((.....)).).))))......... 2
((((.(.((....)).).)))).......... 2
((((.(.(((......))).).))))...... 2
((((.(.((((........))).).).)))). 2
((((.(.((((....)))).).))))...... 2
((((.(.((((...)))).).))))....... 2
((((.((.................)).)))). 2
((((.((.................)))))).. 2
((((.((................))))))... 2
((((.((.............))))))...... 2
((((.((......))..))))........... 2
((((.((.....((....))....)).)))). 2
((((.((....)).))))..(((....))).. 2
[truncated: 1,217,721 more chars]
